# Supplementary material for: 3-Methyl-4,5-di­hydro­oxazolium tetra­phenyl­borate
Source: Acta Crystallogr Sect E Struct Rep Online. 2014 Feb 22;70(Pt 3):o325. doi: 10.1107/S1600536814003456 (PMC3998392; doi:10.1107/S1600536814003456)
Supplement: Supplementary file 1 [file e-70-0o325-sup1.cif]

##############################################################################
#                                                                            #
# This CIF contains the data in a paper accepted for publication in          #
# Acta Crystallographica Section E. It conforms to the requirements of       #
# Notes for Authors for Acta Crystallographica Section E, and has been       #
# peer reviewed under the auspices of the IUCr Commission on Journals.       #
#                                                                            #
# Full details of the Crystallographic Information File format               #
# are given in the paper "The Crystallographic Information File (CIF):       #
# a New Standard Archive File for Crystallography" by S. R. Hall, F. H.      #
# Allen and I. D. Brown [Acta Cryst. (1991), A47, 655-685].                  #
#                                                                            #
# The current version of the core CIF dictionary is obtainable from          #
# ftp://ftp.iucr.org/pub/cif_core.dic.                                       #
#                                                                            #
# Software is freely available for graphical display of the structure(s)     #
# in this CIF. For information consult the CIF software page                 #
# http://www.iucr.org/resources/cif/software.                                #
#                                                                            #
# This file may be used for bona fide research purposes within the           #
# scientific community so long as proper attribution is given to the journal # 
# article from which it was obtained.                                        #
#                                                                            #
##############################################################################
data_I
_database_code_depnum_ccdc_archive 'CCDC 987236'
_audit_creation_method     SHELXL97
_chemical_name_systematic
;
3-Methyl-4,5-dihydrooxazolium tetraphenylborate
;
_chemical_name_common     ?
_chemical_formula_moiety     'C4 H8 N O +, C24 H20 B -'
_chemical_formula_sum     'C28 H28 B N O'
_chemical_formula_iupac     'C4 H8 N O +, C24 H20 B -'
_chemical_formula_weight     405.32
_chemical_melting_point     ?
_symmetry_cell_setting     monoclinic
_symmetry_space_group_name_H-M     'P 21/n'
_symmetry_space_group_name_Hall     '-P 2yn'
loop_
    _symmetry_equiv_pos_as_xyz
    'x, y, z'
    '-x+1/2, y+1/2, -z+1/2'
    '-x, -y, -z'
    'x-1/2, -y-1/2, z-1/2'
_cell_length_a     11.5335(5)
_cell_length_b     12.7336(5)
_cell_length_c     15.4615(6)
_cell_angle_alpha     90.00
_cell_angle_beta     97.209(2)
_cell_angle_gamma     90.00
_cell_volume     2252.77(16)
_cell_formula_units_Z     4
_cell_measurement_reflns_used     38200
_cell_measurement_theta_min     2.08
_cell_measurement_theta_max     28.32
_cell_measurement_temperature     100(2)
_exptl_crystal_description     block
_exptl_crystal_colour     colourless
_exptl_crystal_size_max     0.18
_exptl_crystal_size_mid     0.14
_exptl_crystal_size_min     0.10
_exptl_crystal_density_diffrn     1.195
_exptl_crystal_density_meas     ?
_exptl_crystal_density_method     'not measured'
_exptl_crystal_F_000     864
_exptl_absorpt_coefficient_mu     0.071
_exptl_absorpt_correction_type     none
_exptl_absorpt_process_details     ?
_exptl_absorpt_correction_T_min     ?
_exptl_absorpt_correction_T_max     ?
_exptl_special_details
;
;
_diffrn_ambient_temperature     100(2)
_diffrn_radiation_type     MoK\a
_diffrn_radiation_wavelength     0.71073
_diffrn_radiation_monochromator     graphite
_diffrn_measurement_device_type     'Bruker Kappa APEXII DUO'
_diffrn_measurement_method     '\f scans, and \w scans'
_diffrn_detector_area_resol_mean     ?
_diffrn_reflns_number     38200
_diffrn_reflns_av_R_equivalents     0.0454
_diffrn_reflns_av_sigmaI/netI     0.0390
_diffrn_reflns_theta_min     2.08
_diffrn_reflns_theta_max     28.32
_diffrn_reflns_theta_full     28.32
_diffrn_measured_fraction_theta_max     0.999
_diffrn_measured_fraction_theta_full     0.999
_diffrn_reflns_limit_h_min     -15
_diffrn_reflns_limit_h_max     15
_diffrn_reflns_limit_k_min     -16
_diffrn_reflns_limit_k_max     16
_diffrn_reflns_limit_l_min     -20
_diffrn_reflns_limit_l_max     20
_diffrn_standards_number     0
_diffrn_standards_interval_count     0
_diffrn_standards_interval_time     0
_diffrn_standards_decay_%     ?
_refine_special_details
;
Refinement of <i>F</i>^2^ against ALL reflections. The weighted <i>R</i>-factor
<i>wR</i> and goodness of fit <i>S</i> are based on <i>F</i>^2^, conventional
<i>R</i>-factors <i>R</i> are based on <i>F</i>, with <i>F</i> set to zero for
negative <i>F</i>^2^. The threshold expression of <i>F</i>^2^ >
\s(<i>F</i>^2^) is used only for calculating <i>R</i>-factors(gt) <i>etc</i>.
and is not relevant to the choice of reflections for refinement.
<i>R</i>-factors based on <i>F</i>^2^ are statistically about twice as large
as those based on <i>F</i>, and <i>R</i>- factors based on ALL data will be
even larger.
;
_reflns_number_total     5603
_reflns_number_gt     4094
_reflns_threshold_expression     I>2sigma(I)
_refine_ls_structure_factor_coef     Fsqd
_refine_ls_matrix_type     full
_refine_ls_R_factor_all     0.0740
_refine_ls_R_factor_gt     0.0450
_refine_ls_wR_factor_gt     0.1009
_refine_ls_wR_factor_ref     0.1163
_refine_ls_goodness_of_fit_ref     1.026
_refine_ls_restrained_S_all     1.026
_refine_ls_number_reflns     5603
_refine_ls_number_parameters     285
_refine_ls_number_restraints     0
_refine_ls_hydrogen_treatment     mixed
_refine_ls_weighting_scheme     calc
_refine_ls_weighting_details
         'calc w=1/[\s^2^(Fo^2^)+(0.0454P)^2^+1.1695P] where P=(Fo^2^+2Fc^2^)/3'
_atom_sites_solution_hydrogens     geom
_atom_sites_solution_primary     direct
_atom_sites_solution_secondary     difmap
_refine_ls_shift/su_max     0.000
_refine_ls_shift/su_mean     0.000
_refine_diff_density_max     0.480
_refine_diff_density_min     -0.289
_refine_ls_extinction_method     none
loop_
    _atom_type_symbol
    _atom_type_description
    _atom_type_scat_dispersion_real
    _atom_type_scat_dispersion_imag
    _atom_type_scat_source
    C C 0.0033 0.0016 'International Tables Vol C Tables 4.2.6.8 and 6.1.1.4'
    H H 0.0000 0.0000 'International Tables Vol C Tables 4.2.6.8 and 6.1.1.4'
    B B 0.0013 0.0007 'International Tables Vol C Tables 4.2.6.8 and 6.1.1.4'
    N N 0.0061 0.0033 'International Tables Vol C Tables 4.2.6.8 and 6.1.1.4'
    O O 0.0106 0.0060 'International Tables Vol C Tables 4.2.6.8 and 6.1.1.4'
_computing_data_collection     'APEX2 (Bruker, 2008)'
_computing_cell_refinement     'SAINT (Bruker, 2008)'
_computing_data_reduction     'SAINT (Bruker, 2008)'
_computing_structure_solution     'SHELXS97 (Sheldrick, 2008)'
_computing_structure_refinement     'SHELXL97 (Sheldrick, 2008)'
_computing_molecular_graphics     'DIAMOND (Brandenburg & Putz, 2005)'
_computing_publication_material     'SHELXL97 (Sheldrick, 2008)'
loop_
    _atom_site_type_symbol
    _atom_site_label
    _atom_site_fract_x
    _atom_site_fract_y
    _atom_site_fract_z
    _atom_site_U_iso_or_equiv
    _atom_site_adp_type
    _atom_site_calc_flag
    _atom_site_refinement_flags
    _atom_site_occupancy
    _atom_site_symmetry_multiplicity
    _atom_site_disorder_assembly
    _atom_site_disorder_group
    O O1 0.29582(10) 0.82850(9) 0.05090(7) 0.0279(3) Uani d . 1 1 . .
    N N1 0.19131(11) 0.72170(10) -0.03783(8) 0.0213(3) Uani d . 1 1 . .
    C C1 0.12968(15) 0.62651(13) -0.06886(12) 0.0315(4) Uani d . 1 1 . .
    H H1A 0.1308 0.5763 -0.0207 0.047 Uiso calc R 1 1 . .
    H H1B 0.1682 0.5953 -0.1157 0.047 Uiso calc R 1 1 . .
    H H1C 0.0486 0.6438 -0.0910 0.047 Uiso calc R 1 1 . .
    C C2 0.24007(14) 0.73900(13) 0.03931(10) 0.0235(3) Uani d . 1 1 . .
    H H2 0.2373(14) 0.6909(14) 0.0874(11) 0.025(4) Uiso d . 1 1 . .
    C C3 0.20739(15) 0.81045(13) -0.09530(10) 0.0259(3) Uani d . 1 1 . .
    H H3A 0.1326 0.8469 -0.1140 0.031 Uiso calc R 1 1 . .
    H H3B 0.2430 0.7881 -0.1473 0.031 Uiso calc R 1 1 . .
    C C4 0.29105(16) 0.87944(13) -0.03477(11) 0.0321(4) Uani d . 1 1 . .
    H H4A 0.3695 0.8815 -0.0545 0.039 Uiso calc R 1 1 . .
    H H4B 0.2608 0.9520 -0.0327 0.039 Uiso calc R 1 1 . .
    B B1 0.03919(13) 0.66080(11) 0.24639(10) 0.0128(3) Uani d . 1 1 . .
    C C5 0.17365(12) 0.62690(10) 0.23467(8) 0.0138(3) Uani d . 1 1 . .
    C C6 0.19991(13) 0.53557(11) 0.18986(9) 0.0176(3) Uani d . 1 1 . .
    H H6A 0.1382 0.4886 0.1702 0.021 Uiso calc R 1 1 . .
    C C7 0.31271(13) 0.51105(12) 0.17311(10) 0.0218(3) Uani d . 1 1 . .
    H H7A 0.3268 0.4483 0.1429 0.026 Uiso calc R 1 1 . .
    C C8 0.40428(13) 0.57852(13) 0.20057(10) 0.0222(3) Uani d . 1 1 . .
    H H8A 0.4816 0.5619 0.1900 0.027 Uiso calc R 1 1 . .
    C C9 0.38210(13) 0.67054(12) 0.24360(9) 0.0209(3) Uani d . 1 1 . .
    H H9A 0.4441 0.7178 0.2619 0.025 Uiso calc R 1 1 . .
    C C10 0.26874(12) 0.69362(11) 0.26002(9) 0.0170(3) Uani d . 1 1 . .
    H H10A 0.2553 0.7570 0.2895 0.020 Uiso calc R 1 1 . .
    C C11 -0.00704(12) 0.72451(10) 0.15633(9) 0.0137(3) Uani d . 1 1 . .
    C C12 -0.07167(12) 0.67791(11) 0.08382(9) 0.0163(3) Uani d . 1 1 . .
    H H12A -0.0935 0.6063 0.0874 0.020 Uiso calc R 1 1 . .
    C C13 -0.10532(13) 0.73228(12) 0.00652(9) 0.0190(3) Uani d . 1 1 . .
    H H13A -0.1496 0.6976 -0.0411 0.023 Uiso calc R 1 1 . .
    C C14 -0.07460(13) 0.83657(12) -0.00123(10) 0.0218(3) Uani d . 1 1 . .
    H H14A -0.0981 0.8742 -0.0535 0.026 Uiso calc R 1 1 . .
    C C15 -0.00877(14) 0.88524(12) 0.06884(10) 0.0223(3) Uani d . 1 1 . .
    H H15A 0.0136 0.9567 0.0644 0.027 Uiso calc R 1 1 . .
    C C16 0.02451(13) 0.83001(11) 0.14535(9) 0.0177(3) Uani d . 1 1 . .
    H H16A 0.0704 0.8648 0.1921 0.021 Uiso calc R 1 1 . .
    C C17 0.03362(12) 0.73485(10) 0.33271(9) 0.0133(3) Uani d . 1 1 . .
    C C18 -0.04958(12) 0.81456(11) 0.33464(9) 0.0158(3) Uani d . 1 1 . .
    H H18A -0.1012 0.8287 0.2831 0.019 Uiso calc R 1 1 . .
    C C19 -0.05996(13) 0.87411(11) 0.40894(10) 0.0191(3) Uani d . 1 1 . .
    H H19A -0.1178 0.9274 0.4074 0.023 Uiso calc R 1 1 . .
    C C20 0.01404(13) 0.85559(12) 0.48497(10) 0.0215(3) Uani d . 1 1 . .
    H H20A 0.0082 0.8964 0.5357 0.026 Uiso calc R 1 1 . .
    C C21 0.09683(13) 0.77662(12) 0.48592(9) 0.0210(3) Uani d . 1 1 . .
    H H21A 0.1481 0.7629 0.5377 0.025 Uiso calc R 1 1 . .
    C C22 0.10522(12) 0.71728(11) 0.41142(9) 0.0173(3) Uani d . 1 1 . .
    H H22A 0.1617 0.6627 0.4140 0.021 Uiso calc R 1 1 . .
    C C23 -0.04396(12) 0.56074(10) 0.26411(9) 0.0140(3) Uani d . 1 1 . .
    C C24 0.00033(13) 0.46996(11) 0.30783(9) 0.0184(3) Uani d . 1 1 . .
    H H24A 0.0827 0.4615 0.3195 0.022 Uiso calc R 1 1 . .
    C C25 -0.07142(13) 0.39159(11) 0.33491(10) 0.0215(3) Uani d . 1 1 . .
    H H25A -0.0376 0.3313 0.3643 0.026 Uiso calc R 1 1 . .
    C C26 -0.19191(13) 0.40137(11) 0.31916(10) 0.0202(3) Uani d . 1 1 . .
    H H26A -0.2412 0.3486 0.3380 0.024 Uiso calc R 1 1 . .
    C C27 -0.23932(12) 0.48955(11) 0.27534(9) 0.0170(3) Uani d . 1 1 . .
    H H27A -0.3217 0.4972 0.2637 0.020 Uiso calc R 1 1 . .
    C C28 -0.16617(12) 0.56695(10) 0.24834(9) 0.0148(3) Uani d . 1 1 . .
    H H28A -0.2006 0.6263 0.2180 0.018 Uiso calc R 1 1 . .
loop_
    _atom_site_aniso_label
    _atom_site_aniso_U_11
    _atom_site_aniso_U_22
    _atom_site_aniso_U_33
    _atom_site_aniso_U_12
    _atom_site_aniso_U_13
    _atom_site_aniso_U_23
    O1 0.0312(6) 0.0292(6) 0.0229(6) -0.0069(5) 0.0025(5) -0.0015(5)
    N1 0.0218(7) 0.0247(6) 0.0185(6) 0.0002(5) 0.0074(5) 0.0002(5)
    C1 0.0275(9) 0.0262(8) 0.0434(10) -0.0083(7) 0.0149(8) -0.0153(7)
    C2 0.0244(8) 0.0260(8) 0.0212(8) 0.0006(6) 0.0066(6) 0.0026(6)
    C3 0.0290(9) 0.0289(8) 0.0207(8) 0.0034(7) 0.0067(7) 0.0064(6)
    C4 0.0373(10) 0.0284(8) 0.0311(9) -0.0078(7) 0.0059(8) 0.0040(7)
    B1 0.0125(7) 0.0122(6) 0.0135(7) -0.0008(5) 0.0010(6) 0.0005(6)
    C5 0.0154(7) 0.0155(6) 0.0103(6) 0.0013(5) 0.0013(5) 0.0044(5)
    C6 0.0193(7) 0.0156(6) 0.0186(7) 0.0010(5) 0.0050(6) 0.0036(5)
    C7 0.0256(8) 0.0207(7) 0.0208(8) 0.0073(6) 0.0097(6) 0.0050(6)
    C8 0.0159(7) 0.0335(8) 0.0183(7) 0.0081(6) 0.0059(6) 0.0078(6)
    C9 0.0143(7) 0.0324(8) 0.0159(7) -0.0026(6) 0.0010(6) 0.0032(6)
    C10 0.0175(7) 0.0207(7) 0.0131(7) -0.0004(5) 0.0029(5) 0.0006(5)
    C11 0.0116(6) 0.0159(6) 0.0137(6) 0.0023(5) 0.0023(5) 0.0008(5)
    C12 0.0162(7) 0.0169(6) 0.0161(7) -0.0001(5) 0.0033(5) -0.0005(5)
    C13 0.0164(7) 0.0268(7) 0.0133(7) 0.0001(6) -0.0002(5) -0.0014(6)
    C14 0.0230(8) 0.0267(8) 0.0153(7) 0.0030(6) 0.0002(6) 0.0075(6)
    C15 0.0286(8) 0.0187(7) 0.0194(7) -0.0024(6) 0.0018(6) 0.0057(6)
    C16 0.0197(7) 0.0181(7) 0.0148(7) -0.0034(5) 0.0003(6) 0.0016(5)
    C17 0.0121(6) 0.0141(6) 0.0142(7) -0.0029(5) 0.0035(5) 0.0021(5)
    C18 0.0138(7) 0.0164(6) 0.0172(7) -0.0018(5) 0.0016(5) 0.0008(5)
    C19 0.0181(7) 0.0170(6) 0.0236(8) -0.0011(5) 0.0077(6) -0.0020(6)
    C20 0.0244(8) 0.0252(7) 0.0168(7) -0.0074(6) 0.0096(6) -0.0053(6)
    C21 0.0205(8) 0.0306(8) 0.0120(7) -0.0060(6) 0.0023(6) 0.0024(6)
    C22 0.0160(7) 0.0207(7) 0.0159(7) 0.0003(5) 0.0041(6) 0.0037(6)
    C23 0.0163(7) 0.0137(6) 0.0121(6) -0.0006(5) 0.0027(5) -0.0011(5)
    C24 0.0143(7) 0.0204(7) 0.0208(7) 0.0011(5) 0.0032(6) 0.0057(6)
    C25 0.0213(8) 0.0174(7) 0.0258(8) 0.0017(6) 0.0031(6) 0.0080(6)
    C26 0.0209(8) 0.0179(7) 0.0224(8) -0.0056(6) 0.0055(6) 0.0011(6)
    C27 0.0136(7) 0.0188(7) 0.0186(7) -0.0019(5) 0.0018(6) -0.0026(5)
    C28 0.0171(7) 0.0132(6) 0.0138(6) 0.0015(5) 0.0013(5) 0.0000(5)
_geom_special_details
;
All e.s.d.'s (except the e.s.d. in the dihedral angle between two l.s. planes)
are estimated using the full covariance matrix. The cell e.s.d.'s are taken
into account individually in the estimation of e.s.d.'s in distances, angles
and torsion angles; correlations between e.s.d.'s in cell parameters are only
used when they are defined by crystal symmetry. An approximate (isotropic)
treatment of cell e.s.d.'s is used for estimating e.s.d.'s involving l.s.
planes.
;
loop_
    _geom_bond_atom_site_label_1
    _geom_bond_atom_site_label_2
    _geom_bond_site_symmetry_2
    _geom_bond_distance
    _geom_bond_publ_flag
    O1 C2 . 1.3098(19) ?
    O1 C4 . 1.470(2) ?
    N1 C2 . 1.272(2) ?
    N1 C1 . 1.4557(19) ?
    N1 C3 . 1.4638(19) ?
    C1 H1A . 0.9800 ?
    C1 H1B . 0.9800 ?
    C1 H1C . 0.9800 ?
    C2 H2 . 0.968(18) ?
    C3 C4 . 1.534(2) ?
    C3 H3A . 0.9900 ?
    C3 H3B . 0.9900 ?
    C4 H4A . 0.9900 ?
    C4 H4B . 0.9900 ?
    B1 C23 . 1.638(2) ?
    B1 C5 . 1.642(2) ?
    B1 C11 . 1.642(2) ?
    B1 C17 . 1.642(2) ?
    C5 C10 . 1.4036(19) ?
    C5 C6 . 1.4060(19) ?
    C6 C7 . 1.394(2) ?
    C6 H6A . 0.9500 ?
    C7 C8 . 1.386(2) ?
    C7 H7A . 0.9500 ?
    C8 C9 . 1.387(2) ?
    C8 H8A . 0.9500 ?
    C9 C10 . 1.394(2) ?
    C9 H9A . 0.9500 ?
    C10 H10A . 0.9500 ?
    C11 C12 . 1.3982(19) ?
    C11 C16 . 1.4076(19) ?
    C12 C13 . 1.3936(19) ?
    C12 H12A . 0.9500 ?
    C13 C14 . 1.383(2) ?
    C13 H13A . 0.9500 ?
    C14 C15 . 1.388(2) ?
    C14 H14A . 0.9500 ?
    C15 C16 . 1.388(2) ?
    C15 H15A . 0.9500 ?
    C16 H16A . 0.9500 ?
    C17 C18 . 1.3998(19) ?
    C17 C22 . 1.4002(19) ?
    C18 C19 . 1.394(2) ?
    C18 H18A . 0.9500 ?
    C19 C20 . 1.383(2) ?
    C19 H19A . 0.9500 ?
    C20 C21 . 1.386(2) ?
    C20 H20A . 0.9500 ?
    C21 C22 . 1.391(2) ?
    C21 H21A . 0.9500 ?
    C22 H22A . 0.9500 ?
    C23 C28 . 1.4022(19) ?
    C23 C24 . 1.4027(19) ?
    C24 C25 . 1.394(2) ?
    C24 H24A . 0.9500 ?
    C25 C26 . 1.386(2) ?
    C25 H25A . 0.9500 ?
    C26 C27 . 1.388(2) ?
    C26 H26A . 0.9500 ?
    C27 C28 . 1.3949(19) ?
    C27 H27A . 0.9500 ?
    C28 H28A . 0.9500 ?
loop_
    _geom_angle_atom_site_label_1
    _geom_angle_atom_site_label_2
    _geom_angle_atom_site_label_3
    _geom_angle_site_symmetry_1
    _geom_angle_site_symmetry_3
    _geom_angle
    _geom_angle_publ_flag
    C2 O1 C4 . . 107.37(12) ?
    C2 N1 C1 . . 126.38(14) ?
    C2 N1 C3 . . 111.14(13) ?
    C1 N1 C3 . . 122.46(13) ?
    N1 C1 H1A . . 109.5 ?
    N1 C1 H1B . . 109.5 ?
    H1A C1 H1B . . 109.5 ?
    N1 C1 H1C . . 109.5 ?
    H1A C1 H1C . . 109.5 ?
    H1B C1 H1C . . 109.5 ?
    N1 C2 O1 . . 115.50(14) ?
    N1 C2 H2 . . 123.9(10) ?
    O1 C2 H2 . . 120.6(10) ?
    N1 C3 C4 . . 100.93(12) ?
    N1 C3 H3A . . 111.6 ?
    C4 C3 H3A . . 111.6 ?
    N1 C3 H3B . . 111.6 ?
    C4 C3 H3B . . 111.6 ?
    H3A C3 H3B . . 109.4 ?
    O1 C4 C3 . . 104.28(12) ?
    O1 C4 H4A . . 110.9 ?
    C3 C4 H4A . . 110.9 ?
    O1 C4 H4B . . 110.9 ?
    C3 C4 H4B . . 110.9 ?
    H4A C4 H4B . . 108.9 ?
    C23 B1 C5 . . 113.26(11) ?
    C23 B1 C11 . . 113.04(11) ?
    C5 B1 C11 . . 104.30(10) ?
    C23 B1 C17 . . 103.14(10) ?
    C5 B1 C17 . . 112.00(11) ?
    C11 B1 C17 . . 111.35(11) ?
    C10 C5 C6 . . 115.41(13) ?
    C10 C5 B1 . . 121.73(12) ?
    C6 C5 B1 . . 122.46(12) ?
    C7 C6 C5 . . 122.73(14) ?
    C7 C6 H6A . . 118.6 ?
    C5 C6 H6A . . 118.6 ?
    C8 C7 C6 . . 119.83(14) ?
    C8 C7 H7A . . 120.1 ?
    C6 C7 H7A . . 120.1 ?
    C7 C8 C9 . . 119.42(14) ?
    C7 C8 H8A . . 120.3 ?
    C9 C8 H8A . . 120.3 ?
    C8 C9 C10 . . 119.94(14) ?
    C8 C9 H9A . . 120.0 ?
    C10 C9 H9A . . 120.0 ?
    C9 C10 C5 . . 122.64(14) ?
    C9 C10 H10A . . 118.7 ?
    C5 C10 H10A . . 118.7 ?
    C12 C11 C16 . . 115.36(12) ?
    C12 C11 B1 . . 123.65(12) ?
    C16 C11 B1 . . 120.83(12) ?
    C13 C12 C11 . . 122.67(13) ?
    C13 C12 H12A . . 118.7 ?
    C11 C12 H12A . . 118.7 ?
    C14 C13 C12 . . 120.29(14) ?
    C14 C13 H13A . . 119.9 ?
    C12 C13 H13A . . 119.9 ?
    C13 C14 C15 . . 118.81(13) ?
    C13 C14 H14A . . 120.6 ?
    C15 C14 H14A . . 120.6 ?
    C16 C15 C14 . . 120.29(14) ?
    C16 C15 H15A . . 119.9 ?
    C14 C15 H15A . . 119.9 ?
    C15 C16 C11 . . 122.56(13) ?
    C15 C16 H16A . . 118.7 ?
    C11 C16 H16A . . 118.7 ?
    C18 C17 C22 . . 115.37(12) ?
    C18 C17 B1 . . 122.04(12) ?
    C22 C17 B1 . . 122.40(12) ?
    C19 C18 C17 . . 122.81(13) ?
    C19 C18 H18A . . 118.6 ?
    C17 C18 H18A . . 118.6 ?
    C20 C19 C18 . . 119.99(14) ?
    C20 C19 H19A . . 120.0 ?
    C18 C19 H19A . . 120.0 ?
    C19 C20 C21 . . 118.92(13) ?
    C19 C20 H20A . . 120.5 ?
    C21 C20 H20A . . 120.5 ?
    C20 C21 C22 . . 120.33(14) ?
    C20 C21 H21A . . 119.8 ?
    C22 C21 H21A . . 119.8 ?
    C21 C22 C17 . . 122.56(14) ?
    C21 C22 H22A . . 118.7 ?
    C17 C22 H22A . . 118.7 ?
    C28 C23 C24 . . 115.32(12) ?
    C28 C23 B1 . . 121.59(12) ?
    C24 C23 B1 . . 122.41(12) ?
    C25 C24 C23 . . 122.73(13) ?
    C25 C24 H24A . . 118.6 ?
    C23 C24 H24A . . 118.6 ?
    C26 C25 C24 . . 120.19(13) ?
    C26 C25 H25A . . 119.9 ?
    C24 C25 H25A . . 119.9 ?
    C25 C26 C27 . . 118.91(13) ?
    C25 C26 H26A . . 120.5 ?
    C27 C26 H26A . . 120.5 ?
    C26 C27 C28 . . 120.12(13) ?
    C26 C27 H27A . . 119.9 ?
    C28 C27 H27A . . 119.9 ?
    C27 C28 C23 . . 122.72(13) ?
    C27 C28 H28A . . 118.6 ?
    C23 C28 H28A . . 118.6 ?
loop_
    _geom_torsion_atom_site_label_1
    _geom_torsion_atom_site_label_2
    _geom_torsion_atom_site_label_3
    _geom_torsion_atom_site_label_4
    _geom_torsion_site_symmetry_1
    _geom_torsion_site_symmetry_2
    _geom_torsion_site_symmetry_3
    _geom_torsion_site_symmetry_4
    _geom_torsion
    _geom_torsion_publ_flag
    C1 N1 C2 O1 . . . . 176.49(14) ?
    C3 N1 C2 O1 . . . . -1.79(19) ?
    C4 O1 C2 N1 . . . . -4.22(19) ?
    C2 N1 C3 C4 . . . . 6.54(17) ?
    C1 N1 C3 C4 . . . . -171.83(14) ?
    C2 O1 C4 C3 . . . . 7.95(17) ?
    N1 C3 C4 O1 . . . . -8.35(16) ?
    C23 B1 C5 C10 . . . . -148.97(12) ?
    C11 B1 C5 C10 . . . . 87.71(14) ?
    C17 B1 C5 C10 . . . . -32.83(17) ?
    C23 B1 C5 C6 . . . . 38.57(17) ?
    C11 B1 C5 C6 . . . . -84.75(14) ?
    C17 B1 C5 C6 . . . . 154.70(12) ?
    C10 C5 C6 C7 . . . . 1.4(2) ?
    B1 C5 C6 C7 . . . . 174.27(13) ?
    C5 C6 C7 C8 . . . . -0.4(2) ?
    C6 C7 C8 C9 . . . . -0.8(2) ?
    C7 C8 C9 C10 . . . . 1.0(2) ?
    C8 C9 C10 C5 . . . . 0.0(2) ?
    C6 C5 C10 C9 . . . . -1.2(2) ?
    B1 C5 C10 C9 . . . . -174.13(13) ?
    C23 B1 C11 C12 . . . . -27.84(18) ?
    C5 B1 C11 C12 . . . . 95.62(14) ?
    C17 B1 C11 C12 . . . . -143.40(13) ?
    C23 B1 C11 C16 . . . . 157.00(12) ?
    C5 B1 C11 C16 . . . . -79.54(15) ?
    C17 B1 C11 C16 . . . . 41.44(17) ?
    C16 C11 C12 C13 . . . . -1.5(2) ?
    B1 C11 C12 C13 . . . . -176.90(13) ?
    C11 C12 C13 C14 . . . . 0.3(2) ?
    C12 C13 C14 C15 . . . . 0.7(2) ?
    C13 C14 C15 C16 . . . . -0.5(2) ?
    C14 C15 C16 C11 . . . . -0.8(2) ?
    C12 C11 C16 C15 . . . . 1.7(2) ?
    B1 C11 C16 C15 . . . . 177.28(13) ?
    C23 B1 C17 C18 . . . . -91.56(14) ?
    C5 B1 C17 C18 . . . . 146.32(12) ?
    C11 B1 C17 C18 . . . . 29.96(17) ?
    C23 B1 C17 C22 . . . . 83.19(15) ?
    C5 B1 C17 C22 . . . . -38.93(17) ?
    C11 B1 C17 C22 . . . . -155.29(12) ?
    C22 C17 C18 C19 . . . . 1.08(19) ?
    B1 C17 C18 C19 . . . . 176.17(12) ?
    C17 C18 C19 C20 . . . . 0.1(2) ?
    C18 C19 C20 C21 . . . . -0.7(2) ?
    C19 C20 C21 C22 . . . . 0.1(2) ?
    C20 C21 C22 C17 . . . . 1.2(2) ?
    C18 C17 C22 C21 . . . . -1.7(2) ?
    B1 C17 C22 C21 . . . . -176.79(13) ?
    C5 B1 C23 C28 . . . . -159.23(12) ?
    C11 B1 C23 C28 . . . . -40.87(17) ?
    C17 B1 C23 C28 . . . . 79.50(15) ?
    C5 B1 C23 C24 . . . . 30.67(18) ?
    C11 B1 C23 C24 . . . . 149.03(13) ?
    C17 B1 C23 C24 . . . . -90.60(15) ?
    C28 C23 C24 C25 . . . . -0.7(2) ?
    B1 C23 C24 C25 . . . . 169.93(13) ?
    C23 C24 C25 C26 . . . . -0.1(2) ?
    C24 C25 C26 C27 . . . . 0.7(2) ?
    C25 C26 C27 C28 . . . . -0.4(2) ?
    C26 C27 C28 C23 . . . . -0.5(2) ?
    C24 C23 C28 C27 . . . . 1.1(2) ?
    B1 C23 C28 C27 . . . . -169.69(13) ?
loop_
    _geom_hbond_atom_site_label_D
    _geom_hbond_atom_site_label_H
    _geom_hbond_atom_site_label_A
    _geom_hbond_site_symmetry_A
    _geom_hbond_distance_DH
    _geom_hbond_distance_HA
    _geom_hbond_distance_DA
    _geom_hbond_angle_DHA
    _geom_hbond_publ_flag
    C2 H2 Cg1 1 0.97(2) 2.31(2) 3.239(2) 161(2) y
_iucr_refine_instructions_details
;
TITL TIR34, P2(1)/N
CELL  0.71073 11.53350 12.73360 15.46150 90.00000 97.20900 90.00000
ZERR 4  0.00050  0.00050  0.00060  0.00000  0.00200  0.00000
LATT 1
SYMM -X+ 0.50000, Y+ 0.50000, -Z+ 0.50000
SFAC C H B N O
UNIT 112 112 4 4 4
TEMP -173
PLAN 10
FMAP 2
L.S. 5
BOND $H
ACTA
CONF
WGHT    0.045400    1.169500
FVAR       0.52238
O1    5    0.295816    0.828503    0.050899    11.00000    0.03125    0.02917 =
         0.02291   -0.00147    0.00254   -0.00690
N1    4    0.191315    0.721697   -0.037834    11.00000    0.02182    0.02473 =
         0.01852    0.00018    0.00740    0.00023
C1    1    0.129685    0.626506   -0.068860    11.00000    0.02746    0.02620 =
         0.04338   -0.01527    0.01491   -0.00825
AFIX 137
H1A   2    0.130823    0.576310   -0.020714    11.00000   -1.50000
H1B   2    0.168159    0.595327   -0.115730    11.00000   -1.50000
H1C   2    0.048583    0.643795   -0.091023    11.00000   -1.50000
AFIX   0
C2    1    0.240065    0.738998    0.039307    11.00000    0.02441    0.02595 =
         0.02118    0.00264    0.00662    0.00057
H2    2    0.237281    0.690872    0.087438    11.00000    0.02474
C3    1    0.207386    0.810454   -0.095304    11.00000    0.02898    0.02895 =
         0.02070    0.00642    0.00672    0.00345
AFIX  23
H3A   2    0.132643    0.846932   -0.114034    11.00000   -1.20000
H3B   2    0.242959    0.788051   -0.147349    11.00000   -1.20000
AFIX   0
C4    1    0.291054    0.879438   -0.034770    11.00000    0.03727    0.02840 =
         0.03106    0.00400    0.00589   -0.00782
AFIX  23
H4A   2    0.369454    0.881520   -0.054460    11.00000   -1.20000
H4B   2    0.260765    0.952024   -0.032726    11.00000   -1.20000
AFIX   0
B1    3    0.039194    0.660800    0.246394    11.00000    0.01252    0.01221 =
         0.01355    0.00055    0.00104   -0.00083
C5    1    0.173651    0.626904    0.234671    11.00000    0.01544    0.01550 =
         0.01030    0.00440    0.00127    0.00131
C6    1    0.199906    0.535573    0.189857    11.00000    0.01930    0.01563 =
         0.01865    0.00358    0.00502    0.00101
AFIX  43
H6A   2    0.138172    0.488628    0.170178    11.00000   -1.20000
AFIX   0
C7    1    0.312714    0.511051    0.173108    11.00000    0.02559    0.02069 =
         0.02078    0.00497    0.00973    0.00729
AFIX  43
H7A   2    0.326823    0.448253    0.142943    11.00000   -1.20000
AFIX   0
C8    1    0.404283    0.578522    0.200573    11.00000    0.01586    0.03351 =
         0.01831    0.00781    0.00586    0.00810
AFIX  43
H8A   2    0.481563    0.561883    0.190015    11.00000   -1.20000
AFIX   0
C9    1    0.382101    0.670538    0.243604    11.00000    0.01426    0.03244 =
         0.01590    0.00324    0.00099   -0.00265
AFIX  43
H9A   2    0.444100    0.717793    0.261876    11.00000   -1.20000
AFIX   0
C10   1    0.268736    0.693616    0.260018    11.00000    0.01749    0.02072 =
         0.01307    0.00059    0.00293   -0.00035
AFIX  43
H10A  2    0.255304    0.757044    0.289545    11.00000   -1.20000
AFIX   0
C11   1   -0.007035    0.724507    0.156327    11.00000    0.01162    0.01593 =
         0.01365    0.00082    0.00231    0.00229
C12   1   -0.071671    0.677906    0.083821    11.00000    0.01619    0.01692 =
         0.01607   -0.00045    0.00333   -0.00006
AFIX  43
H12A  2   -0.093538    0.606259    0.087396    11.00000   -1.20000
AFIX   0
C13   1   -0.105323    0.732282    0.006519    11.00000    0.01637    0.02682 =
         0.01331   -0.00144   -0.00023    0.00015
AFIX  43
H13A  2   -0.149552    0.697586   -0.041065    11.00000   -1.20000
AFIX   0
C14   1   -0.074602    0.836566   -0.001226    11.00000    0.02300    0.02665 =
         0.01526    0.00751    0.00023    0.00301
AFIX  43
H14A  2   -0.098125    0.874196   -0.053545    11.00000   -1.20000
AFIX   0
C15   1   -0.008773    0.885241    0.068839    11.00000    0.02863    0.01872 =
         0.01935    0.00568    0.00177   -0.00236
AFIX  43
H15A  2    0.013591    0.956651    0.064406    11.00000   -1.20000
AFIX   0
C16   1    0.024508    0.830006    0.145349    11.00000    0.01966    0.01808 =
         0.01477    0.00159    0.00032   -0.00338
AFIX  43
H16A  2    0.070359    0.864768    0.192117    11.00000   -1.20000
AFIX   0
C17   1    0.033625    0.734848    0.332714    11.00000    0.01213    0.01414 =
         0.01420    0.00207    0.00348   -0.00294
C18   1   -0.049583    0.814564    0.334640    11.00000    0.01383    0.01636 =
         0.01720    0.00085    0.00162   -0.00181
AFIX  43
H18A  2   -0.101194    0.828693    0.283108    11.00000   -1.20000
AFIX   0
C19   1   -0.059961    0.874113    0.408945    11.00000    0.01806    0.01700 =
         0.02360   -0.00196    0.00774   -0.00114
AFIX  43
H19A  2   -0.117838    0.927400    0.407371    11.00000   -1.20000
AFIX   0
C20   1    0.014036    0.855594    0.484972    11.00000    0.02441    0.02522 =
         0.01679   -0.00530    0.00962   -0.00745
AFIX  43
H20A  2    0.008178    0.896358    0.535701    11.00000   -1.20000
AFIX   0
C21   1    0.096831    0.776621    0.485917    11.00000    0.02048    0.03063 =
         0.01196    0.00240    0.00230   -0.00603
AFIX  43
H21A  2    0.148125    0.762932    0.537699    11.00000   -1.20000
AFIX   0
C22   1    0.105218    0.717282    0.411423    11.00000    0.01599    0.02067 =
         0.01590    0.00367    0.00412    0.00028
AFIX  43
H22A  2    0.161720    0.662714    0.414049    11.00000   -1.20000
AFIX   0
C23   1   -0.043965    0.560735    0.264107    11.00000    0.01635    0.01367 =
         0.01213   -0.00114    0.00272   -0.00062
C24   1    0.000334    0.469961    0.307834    11.00000    0.01431    0.02039 =
         0.02084    0.00567    0.00316    0.00109
AFIX  43
H24A  2    0.082658    0.461543    0.319475    11.00000   -1.20000
AFIX   0
C25   1   -0.071416    0.391595    0.334915    11.00000    0.02135    0.01739 =
         0.02582    0.00805    0.00313    0.00169
AFIX  43
H25A  2   -0.037635    0.331312    0.364257    11.00000   -1.20000
AFIX   0
C26   1   -0.191908    0.401366    0.319156    11.00000    0.02089    0.01790 =
         0.02240    0.00114    0.00546   -0.00558
AFIX  43
H26A  2   -0.241226    0.348565    0.338038    11.00000   -1.20000
AFIX   0
C27   1   -0.239316    0.489547    0.275343    11.00000    0.01357    0.01881 =
         0.01863   -0.00258    0.00179   -0.00192
AFIX  43
H27A  2   -0.321733    0.497211    0.263716    11.00000   -1.20000
AFIX   0
C28   1   -0.166174    0.566954    0.248343    11.00000    0.01711    0.01324 =
         0.01382   -0.00003    0.00134    0.00151
AFIX  43
H28A  2   -0.200584    0.626342    0.218019    11.00000   -1.20000
HKLF 4
REM  TIR34, P2(1)/N
REM R1 =  0.0450 for   4094 Fo > 4sig(Fo)  and  0.0740 for all   5603 data
REM    285 parameters refined using      0 restraints
END
WGHT      0.0454      1.1695
REM Highest difference peak  0.480,  deepest hole -0.289,  1-sigma level  0.050
Q1    1   0.1633  0.6122 -0.0105  11.00000  0.05    0.48
Q2    1   0.2223  0.7826 -0.0243  11.00000  0.05    0.42
Q3    1   0.0405  0.7025  0.2897  11.00000  0.05    0.34
Q4    1   0.2112  0.6848  0.0167  11.00000  0.05    0.33
Q5    1   0.1546  0.7544 -0.1149  11.00000  0.05    0.32
Q6    1   0.1093  0.6436  0.2395  11.00000  0.05    0.30
Q7    1   0.0168  0.6976  0.2033  11.00000  0.05    0.29
Q8    1   0.1038  0.6532 -0.1320  11.00000  0.05    0.27
Q9    1  -0.0003  0.7789  0.1498  11.00000  0.05    0.27
Q10   1   0.0032  0.6052  0.2461  11.00000  0.05    0.26
;
data_global
_journal_date_recd_electronic     2014-02-13
_journal_date_accepted     2014-02-17
_journal_name_full     'Acta Crystallographica, Section E'
_journal_year     2014
_journal_volume     70
_journal_issue      3
_journal_page_first     o325
_journal_page_last     o325
_journal_paper_category     QO
_journal_paper_doi     10.1107/S1600536814003456
_journal_coeditor_code     KP2465
_publ_contact_author_name     'Professor Dr Willi Kantlehner'
_publ_contact_author_address
;
Fakult\"at Chemie/Organische Chemie
Hochschule Aalen
Beethovenstrasse 1
D-73430 Aalen
Germany
;
_publ_contact_author_email     willi.kantlehner@htw-aalen.de
_publ_contact_author_fax     '49 7361 5762250'
_publ_contact_author_phone     '49 7361 5762152'
_publ_section_title
;
3-Methyl-4,5-dihydrooxazolium tetraphenylborate
;
loop_
    _publ_author_name
    _publ_author_address
    'Tiritiris, Ioannis'
;
 Fakult\"at Chemie/Organische Chemie
 Hochschule Aalen
 Beethovenstrasse 1
 D-73430 Aalen
 Germany
;
    'Saur, Stefan'
;
 Fakult\"at Chemie/Organische Chemie
 Hochschule Aalen
 Beethovenstrasse 1
 D-73430 Aalen
 Germany
;
    'Kantlehner, Willi'
;
 Fakult\"at Chemie/Organische Chemie
 Hochschule Aalen
 Beethovenstrasse 1
 D-73430 Aalen
 Germany
;
