# Supplementary material for: 3-Methyl-4,5-di­hydro­oxazolium tetra­phenyl­borate
Source: Acta Crystallogr Sect E Struct Rep Online. 2014 Feb 22;70(Pt 3):o325. doi: 10.1107/S1600536814003456 (PMC3998392; doi:10.1107/S1600536814003456)
Supplement: Supplementary file 2 [file e-70-0o325-Isup2.hkl]

# 
# h,k,l, Fc-squared, Fo-squared, sigma(Fo-squared) and status flag 
# 
data_I
_shelx_title ' TIR34, P2(1)/N' 
_shelx_refln_list_code          4 
_shelx_F_calc_maximum      194.71 
_exptl_crystal_F_000       864.00 
_reflns_d_resolution_high  0.7492 
 
loop_ 
 _symmetry_equiv_pos_as_xyz 
 'x, y, z' 
 '-x+1/2, y+1/2, -z+1/2' 
 '-x, -y, -z' 
 'x-1/2, -y-1/2, z-1/2' 
 
_cell_length_a    11.5335 
_cell_length_b    12.7336 
_cell_length_c    15.4615 
_cell_angle_alpha  90.000 
_cell_angle_beta   97.209 
_cell_angle_gamma  90.000 
 
_shelx_F_squared_multiplier     1.000 
 
loop_ 
 _refln_index_h 
 _refln_index_k 
 _refln_index_l 
 _refln_F_squared_calc 
 _refln_F_squared_meas 
 _refln_F_squared_sigma 
 _refln_observed_status 
   2   0   0     1346.09     1522.53     12.11 o 
   4   0   0     4352.26     4425.89     33.10 o 
   6   0   0       15.78        8.53      2.62 o 
   8   0   0      310.62      301.45      9.57 o 
  10   0   0     1109.38     1179.93     32.79 o 
  12   0   0        0.01        3.47     20.34 o 
  14   0   0      142.73      130.09     30.42 o 
   1   1   0      555.77      517.62      3.61 o 
   2   1   0        0.14        4.55      0.99 o 
   3   1   0     4708.74     4482.39     24.18 o 
   4   1   0     1438.02     1482.89     10.50 o 
   5   1   0     1693.79     1824.25     13.82 o 
   6   1   0       68.22       97.44      3.55 o 
   7   1   0      141.75      159.23      4.94 o 
   8   1   0      517.66      538.55      9.24 o 
   9   1   0       65.49       51.55      4.62 o 
  10   1   0       74.29       94.38      7.50 o 
  11   1   0       25.25       13.82      7.23 o 
  12   1   0      490.77      488.92     41.28 o 
  13   1   0        0.07       17.45     13.09 o 
  14   1   0       13.83      -12.62     15.02 o 
  15   1   0        5.16       -6.94     16.56 o 
   0   2   0    17077.09    15295.19    193.10 o 
   1   2   0     3513.34     3541.88     27.75 o 
   2   2   0     1157.48     1233.39      7.88 o 
   3   2   0     4886.06     4781.17     27.31 o 
   4   2   0        8.87        8.79      1.61 o 
   5   2   0       39.61       38.28      2.56 o 
   6   2   0     1474.05     1540.52     14.49 o 
   7   2   0      118.37       90.69      4.05 o 
   8   2   0      100.40      116.22      5.56 o 
   9   2   0       13.37        6.50      4.20 o 
  10   2   0       62.39       67.57      7.61 o 
  11   2   0      127.69      147.90     12.92 o 
  12   2   0      127.82      133.51     11.60 o 
  13   2   0        4.58        5.07     11.93 o 
  14   2   0       66.81       59.55     18.14 o 
  15   2   0      328.89      291.18     27.60 o 
   1   3   0     1700.34     1551.99     18.17 o 
   2   3   0     1045.20      991.56      8.26 o 
   3   3   0     6255.15     6073.75     34.75 o 
   4   3   0      324.22      356.42      5.68 o 
   5   3   0       37.12       29.13      2.87 o 
   6   3   0      165.41      153.05      4.41 o 
   7   3   0       84.61       70.23      3.95 o 
   8   3   0        9.19        9.39      3.75 o 
   9   3   0      287.89      281.09      8.37 o 
  10   3   0       12.57       16.99      5.98 o 
  11   3   0      153.13      143.71     10.90 o 
  12   3   0       44.52       52.48      8.74 o 
  13   3   0      218.16      266.68     20.23 o 
  14   3   0       39.31       13.28     13.74 o 
  15   3   0        1.26        5.22     17.36 o 
   0   4   0      903.43      892.07     13.79 o 
   1   4   0       60.11       53.07      1.96 o 
   2   4   0     2524.15     2464.31     19.16 o 
   3   4   0      436.10      473.05     11.72 o 
   4   4   0      546.84      593.61      7.36 o 
   5   4   0      102.34      108.98      4.32 o 
   6   4   0       95.83      113.35      4.87 o 
   7   4   0        9.53        7.98      3.11 o 
   8   4   0      715.20      677.19     10.73 o 
   9   4   0      799.03      789.90     14.55 o 
  10   4   0       97.53       82.35      8.00 o 
  11   4   0      281.71      280.41     13.50 o 
  12   4   0       36.56       30.01     16.02 o 
  13   4   0       21.99       26.49     10.48 o 
  14   4   0      270.74      272.85     21.29 o 
   1   5   0       91.21       87.65      3.86 o 
   2   5   0      140.16      119.31      4.03 o 
   3   5   0     2921.08     3260.82     30.19 o 
   4   5   0      179.14      189.07      3.98 o 
   5   5   0        0.42        1.77      2.41 o 
   6   5   0      336.31      404.16      8.01 o 
   7   5   0      243.74      218.32      7.14 o 
   8   5   0     1545.42     1556.70     18.19 o 
   9   5   0      469.89      481.60     12.07 o 
  10   5   0       12.29        8.52      6.90 o 
  11   5   0      156.99      190.42     12.01 o 
  12   5   0      134.50      118.83     12.31 o 
  13   5   0       68.22       60.88     11.33 o 
  14   5   0      141.74      147.11     17.03 o 
   0   6   0      826.01      843.65     14.28 o 
   1   6   0        0.08        5.24      1.94 o 
   2   6   0       36.41       31.97      1.88 o 
   3   6   0     2572.63     2785.45     25.95 o 
   4   6   0      695.30      778.75     12.16 o 
   5   6   0       62.69       75.33      3.24 o 
   6   6   0       10.04       14.97      3.01 o 
   7   6   0      118.65      102.51      5.49 o 
   8   6   0       69.26       68.99      4.70 o 
   9   6   0        8.63       -1.98      5.63 o 
  10   6   0       48.12       46.54      7.13 o 
  11   6   0      200.87      191.50     10.94 o 
  12   6   0      134.44      164.01     13.64 o 
  13   6   0        1.14       -2.75      9.60 o 
  14   6   0       87.83      100.67     13.65 o 
   1   7   0     1447.36     1592.27     23.40 o 
   2   7   0     1872.63     2081.55     18.67 o 
   3   7   0      282.57      339.67      5.76 o 
   4   7   0        7.46        4.22      2.76 o 
   5   7   0      241.95      248.65      6.49 o 
   6   7   0        7.70        0.29      3.20 o 
   7   7   0      140.56      134.08      7.06 o 
   8   7   0        9.53        4.64      4.33 o 
   9   7   0       56.55       61.07      7.09 o 
  10   7   0      256.46      283.52     12.97 o 
  11   7   0      163.49      203.40     12.32 o 
  12   7   0       94.76       99.34     14.16 o 
  13   7   0       51.41       67.07     14.53 o 
   0   8   0      122.78      123.06      5.72 o 
   1   8   0       72.22       62.48      3.92 o 
   2   8   0       18.95       16.08      2.68 o 
   3   8   0       31.62       25.56      4.02 o 
   4   8   0       38.42       35.45      4.16 o 
   5   8   0       85.25       85.76      5.11 o 
   6   8   0      106.02      115.52      5.56 o 
   7   8   0      150.01      176.04      7.10 o 
   8   8   0      219.12      252.49     10.58 o 
   9   8   0        3.63       -4.13      6.68 o 
  10   8   0       38.48       44.64      8.47 o 
  11   8   0       17.11       14.25      9.00 o 
  12   8   0      171.61      215.02     17.99 o 
  13   8   0        7.39      -11.19     14.08 o 
   1   9   0      448.74      497.14     10.89 o 
   2   9   0      379.61      360.91      8.74 o 
   3   9   0      113.43      110.00      6.91 o 
   4   9   0       35.76       30.40      5.54 o 
   5   9   0       50.02       64.83      4.77 o 
   6   9   0       58.67       39.01      4.31 o 
   7   9   0       18.28       11.57      4.86 o 
   8   9   0       74.55       62.13     11.71 o 
   9   9   0      395.78      328.30     13.64 o 
  10   9   0       94.76       62.98      9.12 o 
  11   9   0        9.38       23.00      9.17 o 
  12   9   0       14.70       13.23     11.67 o 
   0  10   0        0.39        2.79      4.08 o 
   1  10   0     1062.83     1009.72     15.44 o 
   2  10   0      615.42      605.79     11.91 o 
   3  10   0      195.04      182.30      8.48 o 
   4  10   0        6.67       -6.41      6.41 o 
   5  10   0        7.15       12.61      4.32 o 
   6  10   0       95.29       76.64      6.49 o 
   7  10   0      993.31     1022.47     19.86 o 
   8  10   0       64.47       61.37      7.75 o 
   9  10   0        7.00        3.59      6.24 o 
  10  10   0       37.01       48.42      8.80 o 
  11  10   0       47.54       52.61      9.71 o 
  12  10   0       26.24       46.61     17.46 o 
   1  11   0      673.43      624.19     11.66 o 
   2  11   0      704.96      680.95     12.93 o 
   3  11   0       80.37       87.03      5.68 o 
   4  11   0       78.05       70.25      9.44 o 
   5  11   0      224.21      202.37     13.73 o 
   6  11   0      170.33      156.80      6.10 o 
   7  11   0       22.98       12.11      4.34 o 
   8  11   0      315.14      293.32     11.05 o 
   9  11   0      126.54      112.06      9.14 o 
  10  11   0      350.72      349.17     15.42 o 
  11  11   0        0.00        5.27      8.34 o 
   0  12   0        2.47       -4.77      5.21 o 
   1  12   0      127.75      139.08      6.43 o 
   2  12   0        0.61       -0.53      2.59 o 
   3  12   0       31.31       18.58      7.40 o 
   4  12   0        5.24        0.10      7.24 o 
   5  12   0        4.45        7.56      9.79 o 
   6  12   0      184.52      183.78      9.50 o 
   7  12   0       24.88       19.07      4.05 o 
   8  12   0        1.13        4.67      7.16 o 
   9  12   0        9.51        5.48      6.21 o 
  10  12   0       88.97       95.03      9.26 o 
   1  13   0       47.31       39.74      4.99 o 
   2  13   0      129.13      106.30      5.92 o 
   3  13   0      177.82      181.07     14.35 o 
   4  13   0       10.85        5.97      8.15 o 
   5  13   0      127.44      118.61     19.38 o 
   6  13   0      322.04      260.81     19.00 o 
   7  13   0        3.57        1.74      7.07 o 
   8  13   0      199.22      188.16     14.12 o 
   9  13   0        0.13       -3.39      5.27 o 
   0  14   0      143.46      130.39     17.03 o 
   1  14   0       92.46       89.01      6.24 o 
   2  14   0        8.93        4.02      4.07 o 
   3  14   0       57.56       54.61      9.05 o 
   4  14   0      149.50      151.49     29.68 o 
   5  14   0       55.62       68.32     13.41 o 
   6  14   0       12.79        1.90     10.90 o 
   7  14   0       65.33       62.27     14.52 o 
   8  14   0       58.66       64.78     11.85 o 
   1  15   0      163.25      172.78      8.03 o 
   2  15   0       60.25       60.50      5.31 o 
   3  15   0       35.96       29.35      8.02 o 
   4  15   0      113.43      117.07     17.58 o 
   5  15   0      270.21      258.45     15.87 o 
   6  15   0      109.14       88.66     18.04 o 
   7  15   0      192.53      192.82     13.31 o 
   0  16   0       54.01       54.09      8.95 o 
   1  16   0       18.94       21.39      5.33 o 
   2  16   0       89.84       90.39      5.62 o 
   3  16   0       19.89        9.31      7.76 o 
   4  16   0        0.01       -6.78      6.78 o 
   5  16   0        0.44       -7.93      7.93 o 
 -15   0   1       41.69       -9.16     23.82 o 
 -13   0   1      619.99      736.95     49.84 o 
 -11   0   1      824.41      782.87     29.13 o 
  -9   0   1       40.10       36.55      6.78 o 
  -7   0   1        9.33       -0.10      2.89 o 
  -5   0   1      539.53      522.34      7.53 o 
  -3   0   1      136.23      173.98      4.10 o 
  -1   0   1       99.11      111.98      2.19 o 
   1   0   1      301.42      268.05      3.92 o 
   3   0   1       17.35       30.42      2.43 o 
   5   0   1      145.97      175.88      5.21 o 
   7   0   1      659.74      726.90     15.35 o 
   9   0   1        1.75        2.47      6.31 o 
  11   0   1      656.79      603.19     31.57 o 
  13   0   1       37.60       65.96     23.45 o 
  15   0   1       44.57       53.14     24.55 o 
 -15   1   1        0.31        5.10     46.72 o 
 -14   1   1      151.37      172.15     21.75 o 
 -13   1   1      223.61      230.14     21.51 o 
 -12   1   1        2.80        6.76      9.16 o 
 -11   1   1       14.23        9.84      6.37 o 
 -10   1   1       56.91       72.55      6.50 o 
  -9   1   1      648.58      615.21     10.37 o 
  -8   1   1       23.67       17.84      3.63 o 
  -7   1   1      114.63      109.27      4.40 o 
  -6   1   1       12.92       11.89      2.43 o 
  -5   1   1      359.61      456.70      6.21 o 
  -4   1   1     1778.25     1733.62     13.00 o 
  -3   1   1    37910.48    35215.97    189.20 o 
  -2   1   1     1970.00     1946.22     10.92 o 
  -1   1   1      513.78      591.70      4.03 o 
   0   1   1       37.64       43.73      0.96 o 
   1   1   1    18958.12    19210.22     95.40 o 
   2   1   1     5054.14     4613.27     29.57 o 
   3   1   1     1611.31     1386.64      9.86 o 
   4   1   1      850.00      859.16      7.73 o 
   5   1   1      311.01      328.01      5.43 o 
   6   1   1       20.04       33.81      3.06 o 
   7   1   1     1578.22     1568.51     15.89 o 
   8   1   1       44.27       40.99      4.36 o 
   9   1   1      451.17      388.23      9.55 o 
  10   1   1       50.75       41.23      6.79 o 
  11   1   1        0.49       -5.54      9.00 o 
  12   1   1        0.48       -4.53     11.59 o 
  13   1   1      634.56      623.08     28.22 o 
  14   1   1       10.26      -10.44     15.29 o 
  15   1   1      298.94      284.32     26.66 o 
 -15   2   1        2.06        1.68     15.60 o 
 -14   2   1      287.59      338.30     27.19 o 
 -13   2   1      261.20      300.36     20.63 o 
 -12   2   1       40.44       33.01      9.35 o 
 -11   2   1        3.31        7.10      6.78 o 
 -10   2   1      163.14      135.43      9.77 o 
  -9   2   1     1196.04     1209.32     15.49 o 
  -8   2   1       40.42       49.39      4.19 o 
  -7   2   1      381.89      328.18      7.02 o 
  -6   2   1       14.15        7.35      2.43 o 
  -5   2   1     2512.81     2754.34     20.80 o 
  -4   2   1      605.74      636.06      6.24 o 
  -3   2   1      232.94      212.21      3.47 o 
  -2   2   1     2438.05     2261.04     13.28 o 
  -1   2   1     2785.84     2596.73     16.05 o 
   0   2   1     1871.42     1714.28     11.51 o 
   1   2   1       85.98       67.21      1.59 o 
   2   2   1     1019.15      926.83      7.33 o 
   3   2   1       93.17      114.54      2.91 o 
   4   2   1     4556.14     4476.95     29.85 o 
   5   2   1       31.17       31.50      2.55 o 
   6   2   1       16.75       13.27      2.68 o 
   7   2   1        0.09        1.58      3.24 o 
   8   2   1        5.50        5.93      3.51 o 
   9   2   1      699.49      666.28     15.53 o 
  10   2   1      132.24      143.06      9.17 o 
  11   2   1      128.48      102.48      8.49 o 
  12   2   1       24.81       38.55     12.05 o 
  13   2   1        0.05      -10.76     10.76 o 
  14   2   1      129.74      146.64     21.49 o 
  15   2   1      145.10      149.24     23.18 o 
 -15   3   1       15.73        6.35     21.07 o 
 -14   3   1       14.10       21.58     13.28 o 
 -13   3   1       11.64       -0.36      9.77 o 
 -12   3   1       56.59       67.23      9.06 o 
 -11   3   1      424.30      400.18     14.45 o 
 -10   3   1      506.89      444.43     12.69 o 
  -9   3   1      339.74      336.35      9.03 o 
  -8   3   1      979.78      920.79     12.15 o 
  -7   3   1      323.30      308.26      8.29 o 
  -6   3   1      330.72      431.08      6.68 o 
  -5   3   1     1245.96     1300.48     12.00 o 
  -4   3   1      282.21      269.64      4.72 o 
  -3   3   1    11888.65    11688.14     62.93 o 
  -2   3   1     3568.88     3368.64     21.32 o 
  -1   3   1     2707.68     2675.23     19.60 o 
   0   3   1      206.44      151.77      3.13 o 
   1   3   1      261.26      236.03      6.09 o 
   2   3   1     2469.13     2282.86     16.13 o 
   3   3   1      964.10      898.88      7.48 o 
   4   3   1        2.64        4.43      2.01 o 
   5   3   1      120.84      145.88      4.78 o 
   6   3   1      784.74      851.50      9.70 o 
   7   3   1      623.45      649.05      9.67 o 
   8   3   1        0.79        1.11      3.60 o 
   9   3   1      362.35      406.75     12.53 o 
  10   3   1       42.37       46.89      7.00 o 
  11   3   1        0.52        0.46      7.07 o 
  12   3   1      115.49      104.37     11.80 o 
  13   3   1        0.06       11.23     12.52 o 
  14   3   1        1.03       -4.30     13.02 o 
 -14   4   1       53.03       64.33     22.85 o 
 -13   4   1      134.98      143.49     11.76 o 
 -12   4   1        2.61        3.02      9.23 o 
 -11   4   1        9.03       12.90      6.79 o 
 -10   4   1      265.45      252.69     10.61 o 
  -9   4   1      127.29      105.58      6.71 o 
  -8   4   1     1348.58     1307.79     15.82 o 
  -7   4   1      191.21      201.11      6.14 o 
  -6   4   1      266.02      238.74      6.39 o 
  -5   4   1     1861.44     2010.23     17.38 o 
  -4   4   1     1149.81     1149.59     10.45 o 
  -3   4   1        0.55        1.01      1.44 o 
  -2   4   1       57.85       47.34      2.19 o 
  -1   4   1      453.53      358.37      6.02 o 
   0   4   1      184.30      185.41      3.02 o 
   1   4   1      898.60      814.66      9.02 o 
   2   4   1       94.97       85.20      3.25 o 
   3   4   1     1009.74      965.67      9.72 o 
   4   4   1       81.95       76.80      3.93 o 
   5   4   1      723.31      683.33      9.63 o 
   6   4   1       46.43       51.31      3.87 o 
   7   4   1      966.50      966.59     13.71 o 
   8   4   1      184.72      167.63      6.35 o 
   9   4   1      224.36      233.28      9.14 o 
  10   4   1        3.54        6.56      6.35 o 
  11   4   1       15.99       16.95      8.73 o 
  12   4   1       30.02       10.55      9.94 o 
  13   4   1      111.08      122.02     13.58 o 
  14   4   1       81.10       86.82     21.24 o 
 -14   5   1      109.65      114.09     12.37 o 
 -13   5   1      120.71      162.01     14.32 o 
 -12   5   1      127.27      131.24     19.64 o 
 -11   5   1       81.86      104.31      9.49 o 
 -10   5   1        0.96       -5.67      5.67 o 
  -9   5   1       72.14       66.18      6.09 o 
  -8   5   1      107.87      112.49      5.70 o 
  -7   5   1        8.18        4.42      3.76 o 
  -6   5   1       63.64       43.83      3.72 o 
  -5   5   1      163.63      174.11      5.12 o 
  -4   5   1      263.77      330.15      5.12 o 
  -3   5   1       27.01        9.90      2.39 o 
  -2   5   1      754.81      786.64      9.05 o 
  -1   5   1       75.94       62.94      2.94 o 
   0   5   1      385.69      359.87      5.76 o 
   1   5   1      274.64      277.59      6.06 o 
   2   5   1      954.14     1017.37     12.96 o 
   3   5   1     1587.23     1691.69     19.64 o 
   4   5   1       31.83       44.32      2.73 o 
   5   5   1       95.04       74.55      3.70 o 
   6   5   1       21.97       18.97      3.35 o 
   7   5   1       29.44       52.42      5.98 o 
   8   5   1       56.10       53.41      4.79 o 
   9   5   1       18.70        8.39      5.75 o 
  10   5   1      209.82      205.54     10.26 o 
  11   5   1      594.46      634.10     25.53 o 
  12   5   1        6.58       -4.27      8.26 o 
  13   5   1        7.16        0.34      9.32 o 
  14   5   1      106.04      111.31     16.70 o 
 -14   6   1       45.27       65.61     12.69 o 
 -13   6   1        3.84       14.50     10.14 o 
 -12   6   1        0.19       12.15      9.19 o 
 -11   6   1      131.13      145.73      9.67 o 
 -10   6   1      531.65      513.78     13.63 o 
  -9   6   1      138.73      131.44      7.14 o 
  -8   6   1        0.01       -1.49      3.52 o 
  -7   6   1      299.27      313.01      8.33 o 
  -6   6   1      349.91      333.43      6.99 o 
  -5   6   1     2370.59     2477.25     24.43 o 
  -4   6   1      193.88      209.30      4.94 o 
  -3   6   1       98.60       98.38      5.99 o 
  -2   6   1      327.45      410.56      7.48 o 
  -1   6   1     1224.29     1275.06     15.74 o 
   0   6   1     3166.17     3327.92     33.42 o 
   1   6   1      156.31      158.08      5.99 o 
   2   6   1      106.07      134.27      5.38 o 
   3   6   1       96.42      120.01      5.54 o 
   4   6   1        3.84        2.82      3.46 o 
   5   6   1      213.86      202.95      5.23 o 
   6   6   1        3.82        4.95      3.26 o 
   7   6   1     1464.36     1481.56     21.82 o 
   8   6   1      106.63      112.10      7.19 o 
   9   6   1       87.69       76.82      8.07 o 
  10   6   1      253.54      276.33     11.50 o 
  11   6   1      150.17      148.44     11.08 o 
  12   6   1      171.48      188.56     13.89 o 
  13   6   1       15.81       16.45     10.37 o 
  14   6   1        4.80       -0.16     11.08 o 
 -13   7   1      252.38      231.39     18.49 o 
 -12   7   1       66.16       76.23     13.56 o 
 -11   7   1      710.43      779.32     20.89 o 
 -10   7   1      425.47      434.24     14.04 o 
  -9   7   1      509.46      503.51     13.03 o 
  -8   7   1      152.06      140.04      7.07 o 
  -7   7   1      914.90      922.05     13.14 o 
  -6   7   1      267.12      241.89      7.28 o 
  -5   7   1      176.26      203.42      6.47 o 
  -4   7   1        4.32        0.40      4.57 o 
  -3   7   1       21.40       15.46      2.94 o 
  -2   7   1      804.14      827.67     13.40 o 
  -1   7   1       15.15       12.49      2.11 o 
   0   7   1      603.97      596.71      8.66 o 
   1   7   1      144.96      153.50      6.11 o 
   2   7   1       15.26       15.70      3.31 o 
   3   7   1       12.54        6.93      4.12 o 
   4   7   1        0.01       -1.19      3.29 o 
   5   7   1      169.69      172.86      6.02 o 
   6   7   1        6.10        3.73      3.78 o 
   7   7   1       22.27       37.70      5.50 o 
   8   7   1      107.68      112.44      7.19 o 
   9   7   1      723.65      727.90     16.88 o 
  10   7   1        0.46        6.34      6.92 o 
  11   7   1      366.95      375.39     15.50 o 
  12   7   1       69.34       66.56     16.72 o 
  13   7   1       21.25       29.43     15.95 o 
 -13   8   1        8.43       -5.21     14.35 o 
 -12   8   1      363.21      364.61     21.88 o 
 -11   8   1       47.26       52.08      9.72 o 
 -10   8   1       23.05       13.40      7.24 o 
  -9   8   1       37.37       21.66      8.06 o 
  -8   8   1      407.23      352.05     11.00 o 
  -7   8   1     2338.18     2314.26     27.06 o 
  -6   8   1        0.38       -2.73      3.37 o 
  -5   8   1      187.79      187.43      6.10 o 
  -4   8   1      878.04      938.56     13.95 o 
  -3   8   1        0.45       -2.80      3.00 o 
  -2   8   1     1038.22     1197.12     16.61 o 
  -1   8   1      115.53      115.82      3.87 o 
   0   8   1       89.94       88.79      3.81 o 
   1   8   1        6.70        6.00      3.58 o 
   2   8   1       87.41      104.65      3.50 o 
   3   8   1      175.45      215.96     10.34 o 
   4   8   1       68.72       71.24      3.75 o 
   5   8   1        3.87       -0.07      4.24 o 
   6   8   1        1.79        3.99      3.92 o 
   7   8   1      220.55      170.20      8.02 o 
   8   8   1     1093.84     1101.16     21.71 o 
   9   8   1      158.53      154.27     10.10 o 
  10   8   1        0.45       -6.89      6.89 o 
  11   8   1       26.96       32.67      9.71 o 
  12   8   1       72.59       81.46     13.48 o 
  13   8   1       20.78        5.51     22.35 o 
 -13   9   1        0.09      -11.22     13.81 o 
 -12   9   1       19.70       13.84     11.69 o 
 -11   9   1      110.64       92.05     15.15 o 
 -10   9   1       98.93      114.85     10.80 o 
  -9   9   1       91.22       96.98      8.06 o 
  -8   9   1      132.44      135.85      7.93 o 
  -7   9   1      128.15      140.37      6.91 o 
  -6   9   1      164.11      152.36      6.76 o 
  -5   9   1      114.18      107.45      4.51 o 
  -4   9   1      134.08      118.39      6.05 o 
  -3   9   1      132.25      138.98      5.74 o 
  -2   9   1       55.47       51.85      4.23 o 
  -1   9   1       15.70       15.97      3.28 o 
   0   9   1      676.20      677.45     11.24 o 
   1   9   1       83.20       94.67      4.72 o 
   2   9   1      308.02      313.97      6.68 o 
   3   9   1      325.75      314.66     29.57 o 
   4   9   1      324.38      342.27     14.46 o 
   5   9   1       59.89       58.82      5.19 o 
   6   9   1      158.74      162.03      6.41 o 
   7   9   1      391.54      381.97     13.55 o 
   8   9   1      268.73      266.72     11.70 o 
   9   9   1        2.25        4.46      6.37 o 
  10   9   1        5.54       -5.18      6.74 o 
  11   9   1       60.67       64.66     10.36 o 
  12   9   1       11.87       -3.63     10.80 o 
 -12  10   1       42.41       53.64     12.71 o 
 -11  10   1       36.39       49.53      9.40 o 
 -10  10   1        6.44        0.29      7.17 o 
  -9  10   1        5.18        5.10      6.29 o 
  -8  10   1       80.27       73.26      7.84 o 
  -7  10   1       14.53       17.63      4.59 o 
  -6  10   1      132.68      118.37      6.35 o 
  -5  10   1        1.14        3.41      3.03 o 
  -4  10   1      339.04      313.70      7.24 o 
  -3  10   1       48.47       43.63      3.63 o 
  -2  10   1      182.78      190.84      6.27 o 
  -1  10   1      152.25      137.38      5.67 o 
   0  10   1      104.57      107.12      5.74 o 
   1  10   1       87.17       96.93      6.98 o 
   2  10   1        0.48       -0.28      2.79 o 
   3  10   1      103.51      105.90      8.83 o 
   4  10   1        2.28        7.76      6.74 o 
   5  10   1      661.04      650.05     14.89 o 
   6  10   1      417.34      406.16      9.12 o 
   7  10   1      415.50      390.11     10.70 o 
   8  10   1       63.68       53.14      6.65 o 
   9  10   1        9.79        3.26      6.32 o 
  10  10   1      104.24      102.55     13.01 o 
  11  10   1       18.18        0.47      7.94 o 
  12  10   1       20.57       13.99     11.64 o 
 -11  11   1       81.52      101.60     11.20 o 
 -10  11   1       89.37       86.93      9.74 o 
  -9  11   1      214.66      222.19     11.33 o 
  -8  11   1       23.50       10.32      5.38 o 
  -7  11   1       52.51       45.47      5.41 o 
  -6  11   1      105.39       97.59      8.63 o 
  -5  11   1      200.92      173.58      6.64 o 
  -4  11   1        0.09       -4.15      4.15 o 
  -3  11   1      127.92      111.64      6.36 o 
  -2  11   1       45.68       49.07      4.13 o 
  -1  11   1      453.22      404.30      9.82 o 
   0  11   1      821.47      725.55     17.01 o 
   1  11   1      154.92      149.76      6.84 o 
   2  11   1      619.74      601.00     12.70 o 
   3  11   1       17.10       16.36      7.21 o 
   4  11   1      127.50      108.63     10.11 o 
   5  11   1      302.61      277.39     15.07 o 
   6  11   1        4.01       -0.60      5.12 o 
   7  11   1       89.39       84.94      5.72 o 
   8  11   1      141.28      144.07      8.24 o 
   9  11   1       18.65        9.47      6.21 o 
  10  11   1      200.14      221.29     12.77 o 
  11  11   1       36.36       49.43      9.65 o 
 -10  12   1        0.34       11.79      7.29 o 
  -9  12   1       17.54       10.96      6.24 o 
  -8  12   1        0.71       -1.55      5.00 o 
  -7  12   1       32.07       17.40      4.57 o 
  -6  12   1        8.73       11.55      5.19 o 
  -5  12   1       50.04       41.03      8.26 o 
  -4  12   1      118.56       93.25      5.13 o 
  -3  12   1      775.91      772.20     16.57 o 
  -2  12   1      286.61      275.69      6.94 o 
  -1  12   1       12.98        5.79      4.31 o 
   0  12   1      968.55      939.13     15.71 o 
   1  12   1      114.65      117.97      8.03 o 
   2  12   1     1157.56     1096.72     18.04 o 
   3  12   1       43.95       29.12      7.77 o 
   4  12   1      110.58      100.53     12.77 o 
   5  12   1      607.24      639.61     36.66 o 
   6  12   1      419.53      388.62     26.13 o 
   7  12   1      173.35      140.17     11.02 o 
   8  12   1        9.48        8.58      5.55 o 
   9  12   1      131.45      111.95     11.11 o 
  10  12   1      209.96      261.50     13.12 o 
  -9  13   1       25.28       38.23      6.59 o 
  -8  13   1       88.96       81.38      7.69 o 
  -7  13   1       16.05       22.96      8.34 o 
  -6  13   1        9.30       -0.19      6.28 o 
  -5  13   1       61.12       63.36     10.38 o 
  -4  13   1      390.00      344.37     12.15 o 
  -3  13   1      527.70      509.29     13.06 o 
  -2  13   1      160.89      167.11      6.35 o 
  -1  13   1      128.04      136.41      6.94 o 
   0  13   1      251.85      223.05      8.50 o 
   1  13   1      152.33      142.80      6.70 o 
   2  13   1       14.97       13.62      3.41 o 
   3  13   1       46.33       66.99     10.86 o 
   4  13   1        4.78       -7.08      8.67 o 
   5  13   1       75.52       81.66     16.31 o 
   6  13   1       76.61       74.79     20.48 o 
   7  13   1        1.40       -0.85      6.80 o 
   8  13   1       69.76       89.42     12.87 o 
   9  13   1       35.41       39.95      5.54 o 
  -8  14   1       27.05       25.92      9.93 o 
  -7  14   1       17.50       17.18      8.79 o 
  -6  14   1       81.05       71.34      8.50 o 
  -5  14   1       65.24       64.82      7.79 o 
  -4  14   1       81.63       94.14      7.18 o 
  -3  14   1       24.65       23.12      4.02 o 
  -2  14   1      519.01      502.31     11.77 o 
  -1  14   1      170.76      150.11      7.50 o 
   0  14   1        1.99       -2.99      4.57 o 
   1  14   1       17.13        8.84      4.45 o 
   2  14   1      405.13      377.31      9.07 o 
   3  14   1      264.03      217.94     16.00 o 
   4  14   1       10.95        6.23     12.44 o 
   5  14   1       15.33        7.85     11.78 o 
   6  14   1       22.76        4.74     36.46 o 
   7  14   1        6.95        0.25      6.60 o 
   8  14   1       16.67       28.45      9.74 o 
  -7  15   1        4.22      -11.25     11.25 o 
  -6  15   1       10.94        8.09      7.74 o 
  -5  15   1        0.61       -0.56      7.18 o 
  -4  15   1       24.67       22.94      6.31 o 
  -3  15   1        5.03        9.57      7.63 o 
  -2  15   1       61.64       58.50      5.66 o 
  -1  15   1        3.38        5.16      4.75 o 
   0  15   1       50.01       51.38      6.10 o 
   1  15   1      233.10      231.89      8.89 o 
   2  15   1      167.24      202.66      8.25 o 
   3  15   1        1.45        3.40      5.97 o 
   4  15   1        0.74       -1.96     12.67 o 
   5  15   1      114.34       71.79     18.27 o 
   6  15   1      162.43      196.66     22.33 o 
   7  15   1       64.59       79.16     10.26 o 
  -5  16   1      260.22      270.91     15.65 o 
  -4  16   1      274.90      277.12     17.03 o 
  -3  16   1      215.88      200.29     14.14 o 
  -2  16   1       18.82       18.59      5.09 o 
  -1  16   1       16.84       25.22      5.52 o 
   0  16   1        5.55        9.87      5.27 o 
   1  16   1       30.01       11.71      4.96 o 
   2  16   1       12.40        4.11      7.95 o 
   3  16   1      132.23      105.25     10.70 o 
   4  16   1       45.40       12.59     18.32 o 
 -14   0   2      164.65      208.52     31.52 o 
 -12   0   2      418.42      445.23     24.31 o 
 -10   0   2      468.01      459.03     13.26 o 
  -8   0   2      439.71      427.55      9.45 o 
  -6   0   2       26.05       24.64      3.13 o 
  -4   0   2       36.70       58.91      3.13 o 
  -2   0   2     2007.90     1934.38     15.37 o 
   0   0   2      832.49      964.12      8.26 o 
   2   0   2     1313.34     1362.83     14.66 o 
   4   0   2     2817.26     2907.27     25.72 o 
   6   0   2     2055.89     2319.16     23.05 o 
   8   0   2       13.42       16.49      3.96 o 
  10   0   2     1096.05     1066.41     37.81 o 
  12   0   2      425.50      411.23     35.73 o 
  14   0   2      568.60      666.23     50.57 o 
 -15   1   2        0.63       13.87     16.04 o 
 -14   1   2       27.73      -13.98     13.98 o 
 -13   1   2        8.02       11.00     12.02 o 
 -12   1   2      411.65      425.84     18.42 o 
 -11   1   2        0.05       -4.70      5.61 o 
 -10   1   2       23.84        8.44      6.02 o 
  -9   1   2        0.15       -1.92      3.69 o 
  -8   1   2      215.23      244.04      6.14 o 
  -7   1   2       11.68        0.59      3.21 o 
  -6   1   2     1290.86     1323.10     11.17 o 
  -5   1   2     2345.90     2523.43     16.40 o 
  -4   1   2     2696.20     2898.52     17.20 o 
  -3   1   2     8644.95     8338.71     43.24 o 
  -2   1   2       81.36       73.79      1.73 o 
  -1   1   2      292.67      339.50      2.86 o 
   0   1   2        3.00        7.33      0.98 o 
   1   1   2    11798.00    10842.28     67.53 o 
   2   1   2      954.42      919.56      8.08 o 
   3   1   2       10.76       15.08      1.84 o 
   4   1   2      582.85      525.66      6.15 o 
   5   1   2     1110.49     1238.13     11.45 o 
   6   1   2      144.60      122.91      4.52 o 
   7   1   2      175.26      151.50      5.36 o 
   8   1   2        1.85        2.95      3.58 o 
   9   1   2      836.90      735.02     12.75 o 
  10   1   2      724.90      715.44     20.42 o 
  11   1   2       95.76       96.97     12.33 o 
  12   1   2      458.68      444.48     23.55 o 
  13   1   2      174.50      122.24     40.73 o 
  14   1   2      235.88      258.63     34.45 o 
 -15   2   2      133.58      140.50     21.60 o 
 -14   2   2       16.29       -9.83     14.76 o 
 -13   2   2       85.66       76.66     12.74 o 
 -12   2   2       30.90       26.36      8.49 o 
 -11   2   2      321.87      359.14     13.28 o 
 -10   2   2      331.64      341.78     10.69 o 
  -9   2   2      849.07      832.11     12.82 o 
  -8   2   2        3.12        0.84      3.43 o 
  -7   2   2     1832.89     1997.36     19.04 o 
  -6   2   2      463.47      506.97      7.55 o 
  -5   2   2      576.13      611.41      7.26 o 
  -4   2   2       45.00       61.80      2.48 o 
  -3   2   2     1095.42     1015.52      7.32 o 
  -2   2   2     7557.51     7226.00     38.44 o 
  -1   2   2    10331.18     9663.89     54.66 o 
   0   2   2    24785.66    22382.57    124.05 o 
   1   2   2     2991.52     2783.38     17.00 o 
   2   2   2      199.17      158.40      3.24 o 
   3   2   2       57.56       49.24      2.51 o 
   4   2   2      398.94      382.80      5.49 o 
   5   2   2       15.30       16.31      2.19 o 
   6   2   2        8.11        6.37      2.74 o 
   7   2   2     1653.70     1616.71     17.13 o 
   8   2   2      654.26      667.67     11.80 o 
   9   2   2       10.91       13.27      4.51 o 
  10   2   2      727.73      772.95     18.01 o 
  11   2   2      287.08      289.35     13.65 o 
  12   2   2      408.80      410.45     29.28 o 
  13   2   2        6.72      -10.82     10.82 o 
  14   2   2       57.43       69.84     36.65 o 
 -15   3   2       50.50       63.59     21.62 o 
 -14   3   2      137.77      144.40     20.30 o 
 -13   3   2        0.00        4.02     10.01 o 
 -12   3   2       16.21        9.06      8.54 o 
 -11   3   2      401.18      358.12     13.37 o 
 -10   3   2      181.24      189.00      8.67 o 
  -9   3   2      690.58      659.39     11.12 o 
  -8   3   2     1520.54     1569.29     16.50 o 
  -7   3   2      986.77     1091.64     12.48 o 
  -6   3   2      820.52      842.58     10.56 o 
  -5   3   2      162.73      196.20      4.22 o 
  -4   3   2     1160.10     1226.17     10.80 o 
  -3   3   2     7764.17     7769.01     42.95 o 
  -2   3   2      446.78      363.70      4.28 o 
  -1   3   2     1779.63     1837.54     12.50 o 
   0   3   2     3619.33     3662.34     23.37 o 
   1   3   2     2991.62     2830.22     19.17 o 
   2   3   2       25.78       32.25      1.63 o 
   3   3   2      100.80      102.25      3.00 o 
   4   3   2     1608.62     1709.85     16.22 o 
   5   3   2      617.43      632.59      9.84 o 
   6   3   2      716.26      828.20      9.67 o 
   7   3   2       29.58       42.85      4.07 o 
   8   3   2       59.84       76.87      5.21 o 
   9   3   2      533.42      547.25     13.83 o 
  10   3   2      356.58      326.25     17.82 o 
  11   3   2      126.04      117.66     16.24 o 
  12   3   2        0.30        0.01      9.14 o 
  13   3   2       11.22       15.01     11.71 o 
  14   3   2       29.32       13.68     13.37 o 
 -14   4   2      289.72      246.13     24.15 o 
 -13   4   2        9.29       20.83      8.15 o 
 -12   4   2       77.84       70.09      9.94 o 
 -11   4   2        2.98       -2.86      6.78 o 
 -10   4   2      140.58      149.16      8.54 o 
  -9   4   2      296.30      284.14      9.56 o 
  -8   4   2      296.12      273.39      7.62 o 
  -7   4   2       35.33       30.11      3.96 o 
  -6   4   2     2067.25     2196.36     18.21 o 
  -5   4   2      182.39      176.71      4.65 o 
  -4   4   2     5289.97     5475.42     35.08 o 
  -3   4   2      853.73      958.67      9.26 o 
  -2   4   2     2856.65     2854.89     18.14 o 
  -1   4   2     2040.70     2020.64     15.10 o 
   0   4   2      548.61      539.16      6.04 o 
   1   4   2      317.42      343.30      4.69 o 
   2   4   2       76.61       86.79      3.32 o 
   3   4   2      413.87      445.89      6.62 o 
   4   4   2     1405.01     1526.62     14.91 o 
   5   4   2       30.70       34.01      3.66 o 
   6   4   2       72.05       56.07      4.17 o 
   7   4   2      693.27      656.86     10.69 o 
   8   4   2       61.79       57.88      4.78 o 
   9   4   2      391.02      401.63     12.40 o 
  10   4   2       66.19       63.66      7.63 o 
  11   4   2       66.03       82.63      9.55 o 
  12   4   2      112.37      119.05     12.44 o 
  13   4   2      105.26      127.05     13.10 o 
  14   4   2      548.40      618.92     30.33 o 
 -14   5   2       17.14       12.44      9.79 o 
 -13   5   2      241.54      229.31     14.46 o 
 -12   5   2       40.56       34.35      9.29 o 
 -11   5   2        4.22       -6.67      6.67 o 
 -10   5   2      622.70      570.69     14.72 o 
  -9   5   2       70.89       56.03      5.85 o 
  -8   5   2       20.59       18.77      5.20 o 
  -7   5   2      421.71      422.88      7.55 o 
  -6   5   2      855.71      902.78     11.74 o 
  -5   5   2        4.96       -0.69      2.79 o 
  -4   5   2        0.09       -2.27      2.27 o 
  -3   5   2     4205.60     4514.26     36.06 o 
  -2   5   2     2633.60     2650.59     18.96 o 
  -1   5   2      532.53      520.31      5.80 o 
   0   5   2       72.32       71.70      2.89 o 
   1   5   2     1218.35     1107.78     11.77 o 
   2   5   2     1373.61     1537.66     17.64 o 
   3   5   2       64.11       70.95      5.05 o 
   4   5   2        4.25        5.01      2.34 o 
   5   5   2     1705.63     1779.00     18.41 o 
   6   5   2     1158.24     1129.77     14.63 o 
   7   5   2       26.37       29.02      4.64 o 
   8   5   2      119.03      108.20      5.78 o 
   9   5   2      257.09      254.23      9.94 o 
  10   5   2      292.69      281.43     15.98 o 
  11   5   2       87.16       91.08     10.08 o 
  12   5   2        0.56       11.01      9.43 o 
  13   5   2        0.07       -6.05      9.50 o 
  14   5   2      150.10      147.88     25.78 o 
 -14   6   2      552.56      605.08     24.23 o 
 -13   6   2        5.48        9.31     10.11 o 
 -12   6   2      193.14      167.02     12.29 o 
 -11   6   2        7.46        5.65      6.83 o 
 -10   6   2      318.19      295.41     10.92 o 
  -9   6   2      489.35      542.83     12.49 o 
  -8   6   2      117.39      127.78      5.67 o 
  -7   6   2      234.06      205.91      6.92 o 
  -6   6   2       47.23       50.39      4.00 o 
  -5   6   2     1341.60     1402.75     15.88 o 
  -4   6   2      761.07      810.83     11.21 o 
  -3   6   2      397.03      391.82      5.85 o 
  -2   6   2      223.58      303.44      5.05 o 
  -1   6   2       57.63       84.05      4.21 o 
   0   6   2      155.57      148.67      7.33 o 
   1   6   2       24.05       26.05      2.24 o 
   2   6   2      707.29      764.07     10.42 o 
   3   6   2       35.18       33.49      2.94 o 
   4   6   2     1045.77     1043.54     16.85 o 
   5   6   2      170.47      145.40      5.09 o 
   6   6   2      235.96      242.89      7.19 o 
   7   6   2     1298.82     1212.78     17.03 o 
   8   6   2     2020.36     2047.03     24.42 o 
   9   6   2      257.47      249.20      9.78 o 
  10   6   2      136.68      130.32      8.94 o 
  11   6   2       12.03       12.89      8.13 o 
  12   6   2        5.66        9.76      9.86 o 
  13   6   2      230.07      235.68     16.26 o 
  14   6   2       29.05       22.45     13.27 o 
 -14   7   2        2.62       21.73     16.79 o 
 -13   7   2        2.12      -11.04     11.04 o 
 -12   7   2      103.00       64.60     12.41 o 
 -11   7   2        6.76       -1.09      6.99 o 
 -10   7   2        0.81        2.53      6.02 o 
  -9   7   2       52.19       47.14      6.37 o 
  -8   7   2       71.59       71.08      5.97 o 
  -7   7   2      186.82      163.95      5.37 o 
  -6   7   2       37.94       39.00      4.37 o 
  -5   7   2       16.18       13.92      3.34 o 
  -4   7   2        0.03        3.43      2.58 o 
  -3   7   2      127.41      133.06      3.85 o 
  -2   7   2       48.72       56.86      2.84 o 
  -1   7   2       71.36       85.52      3.56 o 
   0   7   2      296.53      315.71      9.16 o 
   1   7   2      300.20      241.71     13.66 o 
   2   7   2      205.33      203.92      4.83 o 
   3   7   2       41.95       55.65      3.34 o 
   4   7   2       23.25       20.54      4.26 o 
   5   7   2       17.18       10.29      4.42 o 
   6   7   2        6.04        9.73      3.02 o 
   7   7   2        0.80       -3.89      3.89 o 
   8   7   2       42.75       38.21      6.26 o 
   9   7   2      109.72       90.09      8.00 o 
  10   7   2       29.19       25.70      7.18 o 
  11   7   2       72.63       72.52     10.24 o 
  12   7   2        2.18       -3.15     10.45 o 
  13   7   2      203.76      263.39     24.85 o 
 -13   8   2       19.17       15.18     15.78 o 
 -12   8   2      394.08      402.92     28.35 o 
 -11   8   2       61.09       43.22      9.08 o 
 -10   8   2      320.42      316.75     17.68 o 
  -9   8   2      256.18      222.09     10.66 o 
  -8   8   2       32.23       36.94      5.94 o 
  -7   8   2      104.21       85.55      6.06 o 
  -6   8   2        1.50        2.66      3.65 o 
  -5   8   2        4.21       10.28      3.66 o 
  -4   8   2       34.66       28.63      3.97 o 
  -3   8   2     1051.83      998.15     14.00 o 
  -2   8   2      719.03      734.90     11.23 o 
  -1   8   2      618.44      583.65      8.87 o 
   0   8   2     1091.36     1136.23     14.12 o 
   1   8   2       93.80      113.00      5.66 o 
   2   8   2      119.86      133.15      8.95 o 
   3   8   2      453.25      506.39     13.40 o 
   4   8   2       27.60       13.17      3.06 o 
   5   8   2        0.44       -0.06      4.09 o 
   6   8   2       37.45       40.78      4.46 o 
   7   8   2      427.02      403.29     11.56 o 
   8   8   2     1442.72     1342.97     24.57 o 
   9   8   2       27.16       31.50      9.84 o 
  10   8   2      141.09      131.36     11.44 o 
  11   8   2       85.46       70.90     10.94 o 
  12   8   2        0.56      -13.34     13.34 o 
  13   8   2        1.87       -5.77     16.33 o 
 -13   9   2       59.76       57.23     17.68 o 
 -12   9   2        0.01      -10.58     10.58 o 
 -11   9   2      154.71      161.82     11.54 o 
 -10   9   2       20.89       19.08      8.06 o 
  -9   9   2      300.29      307.49     12.01 o 
  -8   9   2        1.33       -2.83      5.01 o 
  -7   9   2        7.78       -3.43      5.81 o 
  -6   9   2      336.40      320.50      8.66 o 
  -5   9   2      171.64      161.17      7.13 o 
  -4   9   2      175.98      181.77      6.52 o 
  -3   9   2      238.29      244.86      6.76 o 
  -2   9   2       56.21       57.16      4.28 o 
  -1   9   2      123.55      117.91      4.69 o 
   0   9   2       15.15       10.79      3.33 o 
   1   9   2       79.25       70.16      4.78 o 
   2   9   2     1039.35     1030.32     14.18 o 
   3   9   2        0.15        4.74      5.77 o 
   4   9   2      158.38      164.16     11.02 o 
   5   9   2       30.15       37.32      4.27 o 
   6   9   2       18.37        8.48      4.47 o 
   7   9   2      131.57      149.66      7.62 o 
   8   9   2       65.13       87.26      7.95 o 
   9   9   2        6.18        7.28      6.52 o 
  10   9   2       20.38       11.49      7.89 o 
  11   9   2        3.84        6.42      8.65 o 
  12   9   2       16.70       22.38     11.89 o 
 -12  10   2      219.35      287.00     20.19 o 
 -11  10   2        0.16        3.34      8.28 o 
 -10  10   2        1.23        9.09      6.60 o 
  -9  10   2        0.90       -3.94      5.76 o 
  -8  10   2        4.12       -1.69      5.02 o 
  -7  10   2      346.21      327.43     15.40 o 
  -6  10   2      280.23      228.64      7.84 o 
  -5  10   2       25.07       28.38      3.76 o 
  -4  10   2        3.47       -1.89      2.54 o 
  -3  10   2      398.05      349.93      6.88 o 
  -2  10   2      268.57      244.74      6.84 o 
  -1  10   2        1.11        4.16      3.03 o 
   0  10   2       63.52       71.72      4.85 o 
   1  10   2        3.56        0.08      3.63 o 
   2  10   2      212.40      184.42      6.39 o 
   3  10   2      318.29      327.64     13.64 o 
   4  10   2      200.82      194.28     12.68 o 
   5  10   2       53.83       67.19      5.02 o 
   6  10   2      235.04      237.33      9.29 o 
   7  10   2        0.10       11.48      4.41 o 
   8  10   2       94.17       82.23     13.61 o 
   9  10   2       63.22       62.10      8.47 o 
  10  10   2        1.09        0.10      7.33 o 
  11  10   2      212.80      221.18     14.19 o 
  12  10   2       17.44       15.45     15.97 o 
 -11  11   2      113.61      119.58     16.17 o 
 -10  11   2        0.18       -7.02      7.02 o 
  -9  11   2       29.21       21.18      6.33 o 
  -8  11   2        9.79       10.15      5.23 o 
  -7  11   2        1.08       -0.67      4.09 o 
  -6  11   2      155.78      148.27      6.31 o 
  -5  11   2       16.23        7.20      3.43 o 
  -4  11   2        0.84        0.37      2.71 o 
  -3  11   2      217.98      225.43      6.12 o 
  -2  11   2      166.93      160.24      5.74 o 
  -1  11   2      911.10      923.44     15.49 o 
   0  11   2        1.33       -3.52      3.52 o 
   1  11   2      200.28      222.84      6.96 o 
   2  11   2        0.05       -1.97      3.42 o 
   3  11   2       63.02       73.48      8.72 o 
   4  11   2      252.63      242.15     20.24 o 
   5  11   2      185.94      196.92     17.42 o 
   6  11   2      155.52      197.10     16.76 o 
   7  11   2       14.34        2.78      4.05 o 
   8  11   2       28.72       21.20      5.73 o 
   9  11   2        1.15       -7.76      8.09 o 
  10  11   2       36.78       47.53      8.76 o 
  11  11   2       13.29       31.45     10.26 o 
 -10  12   2      116.46      145.81     12.91 o 
  -9  12   2      147.95      167.47     10.46 o 
  -8  12   2        1.71       -2.73      5.48 o 
  -7  12   2      109.47       97.17      6.78 o 
  -6  12   2      102.72       97.00      9.13 o 
  -5  12   2       23.26       32.97      4.78 o 
  -4  12   2       35.16       47.41      3.66 o 
  -3  12   2      455.55      414.22      8.54 o 
  -2  12   2      152.79      127.61      5.58 o 
  -1  12   2     1781.70     1715.42     23.57 o 
   0  12   2      111.30      123.87      6.56 o 
   1  12   2      175.35      149.22      7.29 o 
   2  12   2        6.60        0.09      5.49 o 
   3  12   2       98.89       87.13     10.47 o 
   4  12   2        9.90       10.24      8.14 o 
   5  12   2       95.80      108.50     16.32 o 
   6  12   2       93.64      104.63     14.36 o 
   7  12   2      706.97      732.08     34.40 o 
   8  12   2      179.77      175.76     10.77 o 
   9  12   2        0.10       12.56      6.45 o 
  10  12   2      122.15      159.18     15.18 o 
  -9  13   2       72.65       69.95      7.72 o 
  -8  13   2       42.22       23.73      7.23 o 
  -7  13   2       61.51       59.46      5.86 o 
  -6  13   2       93.96       90.28      5.68 o 
  -5  13   2        2.03        0.82      3.88 o 
  -4  13   2       36.72       41.97      6.42 o 
  -3  13   2       22.78       20.06      4.17 o 
  -2  13   2      155.38      139.26      7.65 o 
  -1  13   2       50.48       57.91      7.24 o 
   0  13   2      962.37      924.58     16.38 o 
   1  13   2        0.95        1.45      3.94 o 
   2  13   2      189.09      184.09      9.40 o 
   3  13   2      181.97      171.63     14.72 o 
   4  13   2       39.26       21.15     10.70 o 
   5  13   2        0.59       -4.42     10.65 o 
   6  13   2      274.94      302.66     27.37 o 
   7  13   2       57.11       78.90      9.12 o 
   8  13   2       47.30       47.78     14.39 o 
   9  13   2       20.38       14.19      5.69 o 
  -8  14   2       10.99       26.96     14.82 o 
  -7  14   2       95.86       93.62     14.47 o 
  -6  14   2        3.53        4.98      7.82 o 
  -5  14   2       30.32       38.60      8.81 o 
  -4  14   2        7.54        9.54      4.81 o 
  -3  14   2      263.21      258.71      9.15 o 
  -2  14   2        9.26        1.50      4.58 o 
  -1  14   2        6.81        7.70      4.86 o 
   0  14   2        0.03       -4.64      4.64 o 
   1  14   2       58.02       61.05      5.45 o 
   2  14   2      357.08      353.52      9.83 o 
   3  14   2      294.55      297.01     22.93 o 
   4  14   2        0.80        2.58     13.41 o 
   5  14   2        1.79       -7.90     10.40 o 
   6  14   2       42.65       60.80     17.01 o 
   7  14   2       41.80       48.85      8.19 o 
   8  14   2        0.11       -9.09      9.09 o 
  -7  15   2        4.77       -5.65      9.44 o 
  -6  15   2        5.12       -1.15      8.41 o 
  -5  15   2       26.62       34.23      9.07 o 
  -4  15   2       79.57      101.95      8.90 o 
  -3  15   2       80.19       95.76      8.00 o 
  -2  15   2      119.39       94.72      6.84 o 
  -1  15   2        1.30        1.77      4.96 o 
   0  15   2        6.17        8.82      4.99 o 
   1  15   2        6.80        3.29      4.43 o 
   2  15   2       44.78       27.90      7.54 o 
   3  15   2       80.48       77.11     11.71 o 
   4  15   2        3.58        5.52     18.14 o 
   5  15   2        0.47        1.95     10.77 o 
   6  15   2       17.75       -1.93     16.06 o 
  -5  16   2      123.62      130.74     23.82 o 
  -4  16   2      293.92      291.23     19.11 o 
  -3  16   2        0.01       -2.19      4.56 o 
  -2  16   2       47.07       47.35      8.87 o 
  -1  16   2        7.36        3.86      5.21 o 
   0  16   2       38.03       55.60      6.39 o 
   1  16   2        0.27        0.09      4.74 o 
   2  16   2       12.99        6.62      7.56 o 
   3  16   2      396.43      399.88     29.30 o 
   4  16   2       17.12       11.21     19.42 o 
 -15   0   3        7.62        5.13     22.72 o 
 -13   0   3       81.72       97.36     20.56 o 
 -11   0   3       45.95       42.32     12.20 o 
  -9   0   3       94.85      113.98      6.30 o 
  -7   0   3     1008.07     1125.64     15.56 o 
  -5   0   3     1899.43     1894.36     19.91 o 
  -3   0   3     2830.04     2866.72     22.77 o 
  -1   0   3      330.72      313.91      5.10 o 
   1   0   3    15647.77    14606.24    138.04 o 
   3   0   3     1480.68     1399.40     13.47 o 
   5   0   3     1094.73     1028.03     12.67 o 
   7   0   3      276.92      324.15      8.46 o 
   9   0   3      841.15      841.62     23.73 o 
  11   0   3       37.57       25.36     14.92 o 
  13   0   3      372.04      377.09     38.84 o 
 -15   1   3        2.56        3.55     16.45 o 
 -14   1   3       39.55       50.81     14.99 o 
 -13   1   3      488.64      513.78     20.99 o 
 -12   1   3       11.84        0.34      8.29 o 
 -11   1   3        6.51        2.45      5.99 o 
 -10   1   3        5.45       -4.23      4.91 o 
  -9   1   3      575.34      541.84     10.04 o 
  -8   1   3      240.89      215.07      6.22 o 
  -7   1   3      328.56      357.29      6.58 o 
  -6   1   3      223.54      262.38      5.08 o 
  -5   1   3     2011.50     2148.00     15.19 o 
  -4   1   3      819.25      862.44      7.71 o 
  -3   1   3    20402.66    19989.97    100.51 o 
  -2   1   3     4518.54     4406.89     22.27 o 
  -1   1   3      348.91      352.97      3.44 o 
   0   1   3       32.61       36.32      1.50 o 
   1   1   3     3782.55     3441.54     22.56 o 
   2   1   3      686.91      650.77      6.61 o 
   3   1   3     1366.87     1412.13     10.95 o 
   4   1   3      311.01      322.22      6.00 o 
   5   1   3     1855.60     1823.51     15.14 o 
   6   1   3       69.34       69.20      3.99 o 
   7   1   3      174.54      164.98      5.58 o 
   8   1   3      676.36      673.72     11.19 o 
   9   1   3      641.88      643.43     13.34 o 
  10   1   3      121.05      147.20      8.87 o 
  11   1   3        5.72       -8.98      8.98 o 
  12   1   3      126.45       90.60     14.52 o 
  13   1   3       51.00       50.27     17.10 o 
  14   1   3        3.47        6.80     16.45 o 
 -15   2   3        0.70       24.61     16.43 o 
 -14   2   3       93.68      141.86     17.89 o 
 -13   2   3       93.32      101.98     12.44 o 
 -12   2   3        0.45       -2.94      6.84 o 
 -11   2   3       91.29       94.64     12.50 o 
 -10   2   3       53.81       49.40      6.13 o 
  -9   2   3      591.03      612.56     11.35 o 
  -8   2   3       97.11       79.20      4.77 o 
  -7   2   3     1233.62     1370.80     13.97 o 
  -6   2   3     4711.32     4852.18     33.53 o 
  -5   2   3     1418.02     1563.01     12.76 o 
  -4   2   3      941.55      975.32      9.02 o 
  -3   2   3      103.33      100.00      2.48 o 
  -2   2   3    14470.08    13945.48     68.85 o 
  -1   2   3     3683.67     3847.53     20.48 o 
   0   2   3    15252.76    14945.50     77.10 o 
   1   2   3      100.00      121.16      2.64 o 
   2   2   3     3449.46     3401.80     23.95 o 
   3   2   3      866.63      877.39      9.03 o 
   4   2   3      493.95      477.17      7.23 o 
   5   2   3       28.02       17.07      3.34 o 
   6   2   3      136.39      112.77      4.60 o 
   7   2   3        0.01       -3.28      3.28 o 
   8   2   3       38.23       30.92      4.53 o 
   9   2   3       52.65       37.35      6.03 o 
  10   2   3       88.17       70.16      8.95 o 
  11   2   3      670.71      682.02     22.32 o 
  12   2   3      149.82      118.96     14.79 o 
  13   2   3      331.32      310.23     30.53 o 
  14   2   3      147.60      205.49     41.04 o 
 -15   3   3      263.03      234.79     32.43 o 
 -14   3   3      315.55      349.44     20.90 o 
 -13   3   3      105.51      132.84     11.69 o 
 -12   3   3       21.41       17.69      7.77 o 
 -11   3   3      205.81      171.56     10.13 o 
 -10   3   3      406.43      370.26     12.05 o 
  -9   3   3      505.10      507.90     10.37 o 
  -8   3   3      735.57      716.54     10.93 o 
  -7   3   3      178.85      181.06      5.67 o 
  -6   3   3      187.91      187.08      5.23 o 
  -5   3   3     1174.53     1225.27     11.03 o 
  -4   3   3     1334.24     1415.34     11.31 o 
  -3   3   3       44.43       45.63      2.65 o 
  -2   3   3      292.99      346.27      4.08 o 
  -1   3   3      269.47      324.22      3.29 o 
   0   3   3      689.72      645.02      6.41 o 
   1   3   3       33.63       34.05      1.72 o 
   2   3   3      242.85      225.61      3.87 o 
   3   3   3     1462.94     1494.14     13.53 o 
   4   3   3      409.00      436.07      7.49 o 
   5   3   3        2.07       -1.77      2.05 o 
   6   3   3      189.58      220.55      5.86 o 
   7   3   3      540.19      487.37      9.39 o 
   8   3   3      576.23      561.63     12.17 o 
   9   3   3       23.65       22.49      7.79 o 
  10   3   3        0.08       -2.51      6.42 o 
  11   3   3       17.91       13.36      9.20 o 
  12   3   3       22.88       16.04      9.49 o 
  13   3   3       38.73       40.61     13.91 o 
  14   3   3       15.13        7.46     14.12 o 
 -14   4   3       30.64       47.15     12.87 o 
 -13   4   3       36.86       31.75     14.49 o 
 -12   4   3       27.77       19.31      8.97 o 
 -11   4   3      153.77      131.44      9.35 o 
 -10   4   3       88.84       72.38      7.17 o 
  -9   4   3      490.95      519.66     12.37 o 
  -8   4   3      548.06      530.86      9.97 o 
  -7   4   3       48.67       59.36      4.22 o 
  -6   4   3     1733.29     1799.81     15.75 o 
  -5   4   3     3222.16     3289.93     22.53 o 
  -4   4   3     1417.38     1486.98     12.99 o 
  -3   4   3     1111.19     1232.16     12.00 o 
  -2   4   3       94.38      104.93      2.74 o 
  -1   4   3     3167.87     3049.09     20.74 o 
   0   4   3      217.90      229.58      3.20 o 
   1   4   3     1177.11     1143.30      8.89 o 
   2   4   3     2018.80     1883.38     14.03 o 
   3   4   3     1172.02     1252.85     12.44 o 
   4   4   3      100.83       93.16      4.61 o 
   5   4   3      591.59      641.63     10.35 o 
   6   4   3      964.83      955.78     11.57 o 
   7   4   3      413.36      399.75      8.52 o 
   8   4   3        9.41        4.52      4.09 o 
   9   4   3       18.09       10.26      8.01 o 
  10   4   3       34.07       28.96      7.10 o 
  11   4   3        3.90        3.37      8.56 o 
  12   4   3      177.19      205.77     14.33 o 
  13   4   3      158.64      176.65     17.45 o 
  14   4   3        0.45       20.83     22.70 o 
 -14   5   3       62.53       60.25     12.86 o 
 -13   5   3       56.15       43.34     10.23 o 
 -12   5   3        0.00        6.29      8.04 o 
 -11   5   3       51.15       37.23      8.01 o 
 -10   5   3      570.27      594.30     14.55 o 
  -9   5   3       82.98       71.26      8.17 o 
  -8   5   3        5.45        7.85      4.21 o 
  -7   5   3      377.64      420.07      8.44 o 
  -6   5   3      434.48      430.62      8.65 o 
  -5   5   3      843.64      973.86     12.57 o 
  -4   5   3     1440.21     1545.47     16.54 o 
  -3   5   3      311.26      355.25      6.21 o 
  -2   5   3       57.38       62.81      2.42 o 
  -1   5   3        9.04       13.94      2.25 o 
   0   5   3       19.55       13.41      1.78 o 
   1   5   3      224.30      232.91      4.68 o 
   2   5   3      289.23      294.79      6.74 o 
   3   5   3       19.56       13.18      2.35 o 
   4   5   3     1563.79     1667.96     16.89 o 
   5   5   3      538.56      515.96      9.13 o 
   6   5   3        4.00        7.61      4.50 o 
   7   5   3      437.39      423.95     11.99 o 
   8   5   3     1786.38     1764.71     21.83 o 
   9   5   3     1522.91     1566.79     25.02 o 
  10   5   3      217.50      230.65     11.04 o 
  11   5   3       15.11       17.10      7.79 o 
  12   5   3       80.14       95.05     11.77 o 
  13   5   3       25.30       31.47     11.06 o 
  14   5   3      107.01      123.56     17.51 o 
 -14   6   3        0.48        8.44     10.08 o 
 -13   6   3      281.70      262.43     15.09 o 
 -12   6   3       14.98       17.48      9.05 o 
 -11   6   3       25.76       23.56      7.25 o 
 -10   6   3        0.87        5.29      5.70 o 
  -9   6   3      129.78      125.88      7.07 o 
  -8   6   3       16.78       13.74      4.16 o 
  -7   6   3        0.36       -3.03      3.03 o 
  -6   6   3        1.24       -0.19      2.77 o 
  -5   6   3      325.82      340.39      7.80 o 
  -4   6   3        6.53        4.48      2.77 o 
  -3   6   3      247.97      251.81      6.83 o 
  -2   6   3     1002.41     1016.82      9.73 o 
  -1   6   3      809.53      881.37     10.81 o 
   0   6   3      556.95      607.15      9.55 o 
   1   6   3      102.36      114.15      3.89 o 
   2   6   3      416.01      460.14      9.55 o 
   3   6   3      774.22      825.83     14.05 o 
   4   6   3        1.52        3.84      2.31 o 
   5   6   3       53.36       31.56      4.03 o 
   6   6   3        1.36        1.91      3.03 o 
   7   6   3       64.88       53.31      5.14 o 
   8   6   3      468.11      496.08     11.77 o 
   9   6   3        8.99        5.70      5.84 o 
  10   6   3       10.77        5.71      6.49 o 
  11   6   3        6.08       -1.85      7.64 o 
  12   6   3      163.28      179.26     14.06 o 
  13   6   3       40.21       48.19     11.86 o 
 -14   7   3       15.96        9.32     13.70 o 
 -13   7   3       11.38        2.06      8.99 o 
 -12   7   3       23.34       23.28     10.23 o 
 -11   7   3       19.28       29.87      7.72 o 
 -10   7   3       73.06       70.95      7.06 o 
  -9   7   3        1.61        1.27      5.45 o 
  -8   7   3      267.65      305.44      9.55 o 
  -7   7   3     1895.70     1910.35     22.17 o 
  -6   7   3       94.19      118.17      6.78 o 
  -5   7   3       20.21       22.76      3.76 o 
  -4   7   3      300.54      360.37      7.46 o 
  -3   7   3       22.64       30.16      2.93 o 
  -2   7   3        2.98       -2.25      2.25 o 
  -1   7   3      567.90      640.45      9.52 o 
   0   7   3      686.21      690.36     10.90 o 
   1   7   3     1219.00     1253.72     13.94 o 
   2   7   3     3326.47     3215.75     29.97 o 
   3   7   3      153.89      174.39      6.77 o 
   4   7   3      331.24      340.52     14.00 o 
   5   7   3     1954.35     1869.52     30.70 o 
   6   7   3      106.52       89.21      4.50 o 
   7   7   3      139.96      133.22      6.94 o 
   8   7   3      984.13      918.40     18.05 o 
   9   7   3        0.60       -3.83      6.07 o 
  10   7   3        0.17       -2.49      6.74 o 
  11   7   3        9.26        4.67      9.39 o 
  12   7   3      213.57      227.72     22.66 o 
  13   7   3      163.60      165.76     17.46 o 
 -13   8   3        2.51       10.75     13.71 o 
 -12   8   3      500.72      574.58     26.34 o 
 -11   8   3        0.39        0.02      9.21 o 
 -10   8   3       69.99       77.04      9.32 o 
  -9   8   3        9.86       -2.41      6.44 o 
  -8   8   3       72.73       63.08      7.80 o 
  -7   8   3     1429.99     1359.93     19.82 o 
  -6   8   3      117.64      119.30      6.02 o 
  -5   8   3      763.15      792.99     12.35 o 
  -4   8   3       60.38       59.49      4.27 o 
  -3   8   3      746.15      701.70     10.35 o 
  -2   8   3      134.65      133.09      4.72 o 
  -1   8   3       23.65       20.74      3.71 o 
   0   8   3      191.51      260.64      6.69 o 
   1   8   3       14.46        8.89      2.77 o 
   2   8   3      156.40      165.99      6.94 o 
   3   8   3       83.55       92.05      9.89 o 
   4   8   3       93.70       82.31      5.70 o 
   5   8   3       39.76       36.48      5.57 o 
   6   8   3       79.57       71.20      5.40 o 
   7   8   3      664.19      666.06     15.11 o 
   8   8   3       24.94       25.14      8.44 o 
   9   8   3        9.38        5.47      6.86 o 
  10   8   3        0.63        5.30      8.62 o 
  11   8   3        0.19       -5.88     12.18 o 
  12   8   3       92.64       91.83     27.30 o 
  13   8   3        7.70        9.55     19.42 o 
 -13   9   3       24.11       39.56     18.20 o 
 -12   9   3       45.91       47.11     13.15 o 
 -11   9   3       36.05       35.73      8.54 o 
 -10   9   3        3.92        8.85      7.20 o 
  -9   9   3      233.57      205.31     10.56 o 
  -8   9   3      243.85      264.76     10.81 o 
  -7   9   3       57.40       62.90      6.27 o 
  -6   9   3      516.36      502.77     11.07 o 
  -5   9   3        4.16        4.80      3.66 o 
  -4   9   3      155.94      123.90      7.03 o 
  -3   9   3       29.11       37.56      4.00 o 
  -2   9   3      618.19      593.83      9.59 o 
  -1   9   3       14.43       20.24      3.41 o 
   0   9   3     1011.64     1038.36     15.49 o 
   1   9   3       22.40       16.50      3.04 o 
   2   9   3       13.28       11.30      3.14 o 
   3   9   3      149.36      147.18      5.48 o 
   4   9   3     2210.05     2341.30     28.73 o 
   5   9   3      843.97      799.23     14.65 o 
   6   9   3     1059.53     1105.76     17.85 o 
   7   9   3       21.76       19.65      5.05 o 
   8   9   3      161.69      148.71      9.14 o 
   9   9   3      131.66      109.64      9.84 o 
  10   9   3        1.71       -0.39      9.78 o 
  11   9   3       24.41       17.34      9.36 o 
  12   9   3        2.22       -0.22     13.27 o 
 -12  10   3       12.14        0.25     11.86 o 
 -11  10   3       71.52       86.37     10.17 o 
 -10  10   3        2.72       11.29      7.16 o 
  -9  10   3       22.96        9.93      6.47 o 
  -8  10   3      158.27      134.94      8.47 o 
  -7  10   3      113.85      112.38      6.97 o 
  -6  10   3       93.10       84.09      5.94 o 
  -5  10   3       53.64       53.69      4.73 o 
  -4  10   3      129.03      117.53      6.52 o 
  -3  10   3        0.02       -0.08      3.02 o 
  -2  10   3       10.81       14.04      3.47 o 
  -1  10   3        0.63       -0.06      3.43 o 
   0  10   3      115.34      105.09      5.18 o 
   1  10   3      251.01      246.23      7.56 o 
   2  10   3       43.44       41.80      3.35 o 
   3  10   3      166.03      175.47     16.34 o 
   4  10   3        0.21       -2.42      8.53 o 
   5  10   3      366.96      360.23      8.92 o 
   6  10   3        7.87       14.28      8.17 o 
   7  10   3        0.46       -3.21      7.26 o 
   8  10   3      381.83      376.10     13.44 o 
   9  10   3       11.91       15.74      7.23 o 
  10  10   3        6.81        1.14      7.15 o 
  11  10   3       12.34       28.22     11.00 o 
 -11  11   3       35.50       25.53      8.77 o 
 -10  11   3       54.53       54.78      8.21 o 
  -9  11   3        0.64        0.12      5.72 o 
  -8  11   3       65.00       59.67      6.88 o 
  -7  11   3        0.01       -0.80      4.47 o 
  -6  11   3      164.41      135.46      8.17 o 
  -5  11   3       45.95       29.92      5.78 o 
  -4  11   3      499.11      515.87      9.49 o 
  -3  11   3       15.35       15.55      4.85 o 
  -2  11   3        0.33        0.76      3.57 o 
  -1  11   3      182.99      169.10      7.28 o 
   0  11   3      336.67      329.54     11.31 o 
   1  11   3      413.60      428.46      9.81 o 
   2  11   3      409.60      394.77      9.12 o 
   3  11   3      741.27      709.60     20.14 o 
   4  11   3     1449.37     1395.21     30.52 o 
   5  11   3      346.43      339.50     19.35 o 
   6  11   3       43.87       39.49      8.58 o 
   7  11   3       81.79       74.24      5.78 o 
   8  11   3       77.15       77.08      7.08 o 
   9  11   3       13.97       23.77      7.05 o 
  10  11   3       50.74       54.01      9.10 o 
  11  11   3       34.23       20.11      9.31 o 
 -10  12   3       17.13       16.12      8.67 o 
  -9  12   3        6.82       -0.62      6.49 o 
  -8  12   3      128.31       99.89      8.85 o 
  -7  12   3       10.29        9.07      5.57 o 
  -6  12   3        0.00       -4.04      4.04 o 
  -5  12   3        0.10        2.64      3.93 o 
  -4  12   3        1.15       -3.37      3.37 o 
  -3  12   3     1041.22      993.30     14.68 o 
  -2  12   3       14.44       11.95      4.01 o 
  -1  12   3      622.10      595.69     13.26 o 
   0  12   3      260.16      249.29      8.92 o 
   1  12   3      224.80      237.90     12.67 o 
   2  12   3       82.62       81.58      4.11 o 
   3  12   3       87.25       94.06     10.19 o 
   4  12   3        0.30       10.27     10.06 o 
   5  12   3        0.01       12.90      9.83 o 
   6  12   3       38.50       34.57     12.47 o 
   7  12   3      526.04      518.11     19.44 o 
   8  12   3      253.01      276.72     14.74 o 
   9  12   3        1.51        0.78      6.04 o 
  10  12   3      161.61      157.47     13.91 o 
  -9  13   3       38.62       52.38     11.32 o 
  -8  13   3       16.09        4.53      5.93 o 
  -7  13   3       93.21      111.58      7.86 o 
  -6  13   3      154.30      156.35     10.38 o 
  -5  13   3        0.38       -1.32      4.51 o 
  -4  13   3        0.60        1.94      4.17 o 
  -3  13   3        4.37        3.80      3.88 o 
  -2  13   3        4.02        1.04      4.37 o 
  -1  13   3       37.47       34.10      5.74 o 
   0  13   3      142.89      122.20      6.97 o 
   1  13   3      121.88      113.26      6.27 o 
   2  13   3      131.69      114.91      9.69 o 
   3  13   3      146.18      132.46     11.30 o 
   4  13   3      125.75      119.79     13.99 o 
   5  13   3       20.61       18.42     11.00 o 
   6  13   3       87.84       71.11     18.14 o 
   7  13   3        0.01        4.00      7.01 o 
   8  13   3        1.09       -4.85      9.05 o 
   9  13   3       34.84       29.10      5.16 o 
  -8  14   3        5.48        9.06      5.55 o 
  -7  14   3       85.12      107.05     13.33 o 
  -6  14   3      157.91      164.29      7.78 o 
  -5  14   3       50.31       48.32      5.89 o 
  -4  14   3       24.52       22.68      6.58 o 
  -3  14   3       79.33       88.38      6.85 o 
  -2  14   3      108.62       91.74      6.32 o 
  -1  14   3       16.78       18.03      4.97 o 
   0  14   3      200.07      184.06      8.36 o 
   1  14   3      476.40      468.69     11.52 o 
   2  14   3       60.02       54.34      9.68 o 
   3  14   3      558.07      561.79     34.08 o 
   4  14   3        2.59       -3.22     10.29 o 
   5  14   3        0.11        0.74     11.34 o 
   6  14   3      135.97      103.01     19.65 o 
   7  14   3       20.48       20.73      9.54 o 
   8  14   3       59.87       83.50     23.27 o 
  -7  15   3        9.47       18.25      9.75 o 
  -6  15   3      144.38      139.29     15.52 o 
  -5  15   3       19.03        9.79      7.63 o 
  -4  15   3       93.72      121.17      7.56 o 
  -3  15   3       37.41       14.80      5.49 o 
  -2  15   3        0.10       -3.16      5.12 o 
  -1  15   3        3.93        4.86      4.71 o 
   0  15   3      187.88      208.57     10.02 o 
   1  15   3       32.82       47.61      5.38 o 
   2  15   3      125.23      126.75     11.09 o 
   3  15   3      129.74      118.02      9.62 o 
   4  15   3       80.75       86.34     51.49 o 
   5  15   3        0.32      -11.59     11.59 o 
   6  15   3      221.31      264.75     25.96 o 
  -4  16   3      145.45      144.91      8.29 o 
  -3  16   3       30.17       33.54      6.06 o 
  -2  16   3       40.03       42.73      6.48 o 
  -1  16   3        0.11        0.57      5.47 o 
   0  16   3        4.20       14.64      5.71 o 
   1  16   3      109.74      111.76      6.71 o 
   2  16   3        2.60       12.24      8.01 o 
   3  16   3       93.99      101.16     15.46 o 
   4  16   3        4.44       22.09     15.21 o 
 -14   0   4       37.67       52.96     18.93 o 
 -12   0   4       12.25       25.92     12.11 o 
 -10   0   4        9.90        3.55     12.32 o 
  -8   0   4      542.08      530.82     12.17 o 
  -6   0   4     2277.52     2406.91     24.98 o 
  -4   0   4      115.73      129.32      4.83 o 
  -2   0   4    19991.57    19268.20    145.04 o 
   0   0   4    13575.72    13106.46     85.98 o 
   2   0   4      247.90      222.91      5.42 o 
   4   0   4      901.45      829.48     10.99 o 
   6   0   4      270.06      285.54     11.35 o 
   8   0   4       19.08       20.99      6.78 o 
  10   0   4        0.22       -5.68     11.52 o 
  12   0   4       98.73      115.74     40.86 o 
  14   0   4      787.22      907.36     58.63 o 
 -15   1   4        0.02       -9.49     12.34 o 
 -14   1   4        4.81       -8.71     11.52 o 
 -13   1   4       26.67       22.26     11.15 o 
 -12   1   4        1.26        2.15      8.77 o 
 -11   1   4       84.38       70.97      7.76 o 
 -10   1   4      126.69      137.73      8.25 o 
  -9   1   4       42.28       37.38      4.65 o 
  -8   1   4      362.91      367.66      7.07 o 
  -7   1   4       81.08      100.38      3.76 o 
  -6   1   4      628.95      688.53      7.41 o 
  -5   1   4     2213.14     2363.99     16.56 o 
  -4   1   4     1309.46     1332.73     11.01 o 
  -3   1   4     1481.79     1447.97     10.27 o 
  -2   1   4     2289.03     2362.07     13.06 o 
  -1   1   4     5350.89     5222.09     26.18 o 
   0   1   4     3037.95     2998.31     15.94 o 
   1   1   4     9791.46     9809.20     56.11 o 
   2   1   4     1470.26     1359.34     11.78 o 
   3   1   4       45.18       48.43      2.60 o 
   4   1   4     1476.55     1443.92     13.08 o 
   5   1   4     1220.97     1375.20     13.81 o 
   6   1   4       67.75       59.70      3.81 o 
   7   1   4        2.27       -0.25      3.23 o 
   8   1   4      439.59      431.71     11.10 o 
   9   1   4     1381.32     1317.83     20.18 o 
  10   1   4     1459.52     1435.80     32.37 o 
  11   1   4       81.23       68.45     14.33 o 
  12   1   4       17.99        7.96     12.10 o 
  13   1   4       68.28       61.59     23.27 o 
  14   1   4        4.58        1.47     16.58 o 
 -15   2   4       56.89       59.05     16.28 o 
 -14   2   4        6.06        0.21     11.11 o 
 -13   2   4       15.33       17.32      9.95 o 
 -12   2   4      124.09      128.23     10.43 o 
 -11   2   4       27.21       24.76      6.93 o 
 -10   2   4      743.29      743.58     15.20 o 
  -9   2   4       20.30       13.70      4.32 o 
  -8   2   4      311.17      339.97      8.08 o 
  -7   2   4       64.26       59.16      3.97 o 
  -6   2   4      504.35      499.76      8.03 o 
  -5   2   4      551.72      544.48      8.99 o 
  -4   2   4      999.76     1029.12      9.82 o 
  -3   2   4      518.48      526.13      5.55 o 
  -2   2   4     5701.85     5602.83     28.63 o 
  -1   2   4      814.34      792.58      5.74 o 
   0   2   4       21.74       15.14      1.59 o 
   1   2   4      129.61      121.83      2.61 o 
   2   2   4      274.95      245.59      4.26 o 
   3   2   4      137.26      154.54      4.13 o 
   4   2   4     1165.68     1124.51     11.37 o 
   5   2   4      706.78      857.65     10.94 o 
   6   2   4      317.54      422.06      7.84 o 
   7   2   4      683.89      681.46     10.97 o 
   8   2   4      219.73      240.21      8.21 o 
   9   2   4        2.45       -4.79      4.79 o 
  10   2   4        0.41       -6.79      6.79 o 
  11   2   4        3.60        2.16      8.20 o 
  12   2   4       59.81       34.57     13.29 o 
  13   2   4       27.46       31.40     13.87 o 
  14   2   4       46.26       22.69     17.49 o 
 -15   3   4        0.34       -1.53     14.43 o 
 -14   3   4        1.50        3.65     11.90 o 
 -13   3   4       84.92       63.37      9.59 o 
 -12   3   4        0.21       -1.59      7.64 o 
 -11   3   4       21.63       26.24      6.86 o 
 -10   3   4        4.95        0.73      5.56 o 
  -9   3   4        4.01       -4.12      4.12 o 
  -8   3   4      247.11      238.15      7.08 o 
  -7   3   4      149.54      152.60      5.30 o 
  -6   3   4     1068.94     1042.71     11.94 o 
  -5   3   4     2254.98     2302.01     19.01 o 
  -4   3   4       98.86       74.73      2.74 o 
  -3   3   4     1306.66     1379.04     10.03 o 
  -2   3   4     1278.94     1174.70      8.37 o 
  -1   3   4      552.67      494.49      4.83 o 
   0   3   4     7779.64     7420.41     39.93 o 
   1   3   4      993.70      992.17      8.15 o 
   2   3   4       97.07      105.79      3.30 o 
   3   3   4      373.22      425.56      6.80 o 
   4   3   4       22.58       22.55      2.79 o 
   5   3   4      163.08      141.38      4.90 o 
   6   3   4       80.39       78.30      5.07 o 
   7   3   4      139.74      144.89      6.05 o 
   8   3   4       76.20       85.35      5.50 o 
   9   3   4      935.26      938.54     19.44 o 
  10   3   4      305.60      276.76     12.88 o 
  11   3   4      182.25      171.53     12.59 o 
  12   3   4       33.72       13.81     11.63 o 
  13   3   4      452.37      514.23     41.74 o 
  14   3   4        0.94       -5.21     16.44 o 
 -14   4   4        8.80        4.12     11.19 o 
 -13   4   4       84.41       75.28     10.09 o 
 -12   4   4       56.35       50.36      8.30 o 
 -11   4   4       47.54       36.10      8.35 o 
 -10   4   4        9.56        9.48      5.28 o 
  -9   4   4        6.63        2.07      4.56 o 
  -8   4   4      772.62      790.88     12.15 o 
  -7   4   4     1163.68     1244.51     14.59 o 
  -6   4   4      496.29      523.07      9.11 o 
  -5   4   4      376.61      386.93      6.29 o 
  -4   4   4       18.31       11.27      2.14 o 
  -3   4   4       49.87       59.45      2.39 o 
  -2   4   4        0.29        2.22      1.57 o 
  -1   4   4      854.73      906.91      7.27 o 
   0   4   4       13.33       -0.03      1.57 o 
   1   4   4     2826.06     2915.42     20.57 o 
   2   4   4      880.58      937.20      9.70 o 
   3   4   4       42.38       38.77      2.64 o 
   4   4   4       52.64       34.50      4.61 o 
   5   4   4     2440.74     2399.25     26.42 o 
   6   4   4     1925.20     1925.35     19.06 o 
   7   4   4       50.05       37.79      4.23 o 
   8   4   4      247.74      260.02      9.39 o 
   9   4   4      197.47      192.57      9.35 o 
  10   4   4       97.28      112.43      9.20 o 
  11   4   4        0.26       10.56      9.52 o 
  12   4   4        0.26       -6.26     14.02 o 
  13   4   4        2.94       22.10     12.99 o 
  14   4   4       15.68       -7.64     14.05 o 
 -14   5   4       66.81       49.67     12.78 o 
 -13   5   4      110.82      135.57     11.18 o 
 -12   5   4       33.98       50.17      9.36 o 
 -11   5   4       79.15       83.89      8.68 o 
 -10   5   4     1312.44     1335.22     21.54 o 
  -9   5   4       96.00       88.63      6.80 o 
  -8   5   4     1176.40     1193.77     16.19 o 
  -7   5   4       16.12       14.12      3.71 o 
  -6   5   4        3.56        1.19      2.97 o 
  -5   5   4      892.68      787.16     10.98 o 
  -4   5   4      259.38      221.54      5.85 o 
  -3   5   4     1656.79     1718.67     16.39 o 
  -2   5   4      132.00      162.22      4.22 o 
  -1   5   4      559.37      545.70      6.76 o 
   0   5   4      179.03      182.01      3.99 o 
   1   5   4       82.00      129.88      4.13 o 
   2   5   4        4.85        4.30      2.32 o 
   3   5   4      842.42      841.34      9.81 o 
   4   5   4      394.74      400.13     10.73 o 
   5   5   4        0.56       -0.17      2.91 o 
   6   5   4      261.87      274.42      8.04 o 
   7   5   4       49.31       49.59      4.69 o 
   8   5   4      413.62      400.44     11.19 o 
   9   5   4       80.91       71.83      7.58 o 
  10   5   4      417.08      453.80     14.83 o 
  11   5   4       10.83        2.28     10.37 o 
  12   5   4      112.89      107.19     12.51 o 
  13   5   4       24.15        9.52     10.34 o 
 -14   6   4       27.41       17.13      9.73 o 
 -13   6   4       56.78       42.97     10.33 o 
 -12   6   4       42.77       43.63      9.78 o 
 -11   6   4       39.03       46.99      7.66 o 
 -10   6   4      252.65      234.92     10.20 o 
  -9   6   4       35.41       42.14      5.80 o 
  -8   6   4      197.80      189.60      7.19 o 
  -7   6   4        0.02        0.00      3.51 o 
  -6   6   4      540.56      502.59      8.23 o 
  -5   6   4      572.04      596.39     11.84 o 
  -4   6   4        9.84       12.89      3.25 o 
  -3   6   4      220.04      183.77      9.32 o 
  -2   6   4       60.70       62.05      2.93 o 
  -1   6   4       82.29       51.34      2.91 o 
   0   6   4        7.57        2.66      1.88 o 
   1   6   4      138.68      119.99      5.81 o 
   2   6   4      393.26      298.53      7.57 o 
   3   6   4     2064.29     2143.72     24.81 o 
   4   6   4      610.68      645.74      9.81 o 
   5   6   4      212.63      209.06      6.39 o 
   6   6   4      170.78      176.34      6.30 o 
   7   6   4       22.65       15.31      4.53 o 
   8   6   4       43.93       39.89      5.57 o 
   9   6   4        9.00       18.74      5.97 o 
  10   6   4      145.71      131.29      9.40 o 
  11   6   4        7.01       10.23      7.98 o 
  12   6   4       48.30       61.65     11.56 o 
  13   6   4      155.62      179.25     15.00 o 
 -13   7   4       60.83       33.23     11.80 o 
 -12   7   4       14.66        8.37      8.69 o 
 -11   7   4       93.98       92.94      9.20 o 
 -10   7   4        1.27        0.95      5.70 o 
  -9   7   4       11.60        1.57      4.92 o 
  -8   7   4      943.26      978.16     15.42 o 
  -7   7   4      122.01      113.07      6.75 o 
  -6   7   4      292.65      281.97      8.29 o 
  -5   7   4       62.28       57.30      4.54 o 
  -4   7   4     1714.18     1832.78     19.27 o 
  -3   7   4      208.72      236.32      6.27 o 
  -2   7   4       51.41       70.83      3.02 o 
  -1   7   4       98.87       79.42      3.96 o 
   0   7   4      231.80      240.74      5.51 o 
   1   7   4      106.59       94.72      4.26 o 
   2   7   4      320.65      307.25      7.95 o 
   3   7   4       12.45       16.17      4.31 o 
   4   7   4      177.01      184.80      8.55 o 
   5   7   4      110.41      127.37      7.79 o 
   6   7   4      373.09      342.06      9.25 o 
   7   7   4        4.73       17.04      5.14 o 
   8   7   4      655.61      702.23     16.20 o 
   9   7   4      350.29      360.43     14.01 o 
  10   7   4       85.62       63.89      8.98 o 
  11   7   4       70.23       71.17     10.92 o 
  12   7   4       25.64       20.45     11.83 o 
  13   7   4        2.58       15.45     12.85 o 
 -13   8   4       41.34       24.35     13.79 o 
 -12   8   4        0.23       -6.46     11.08 o 
 -11   8   4       30.68       25.94     10.00 o 
 -10   8   4       95.16       99.47      9.87 o 
  -9   8   4        1.08       -6.11      6.11 o 
  -8   8   4       13.64       13.35      6.04 o 
  -7   8   4       30.71       36.69      6.64 o 
  -6   8   4     1399.24     1440.54     19.07 o 
  -5   8   4       44.03       53.21      4.57 o 
  -4   8   4       38.61       33.21      4.05 o 
  -3   8   4     2313.43     2293.38     24.45 o 
  -2   8   4       25.53       17.17      4.00 o 
  -1   8   4        1.13        0.38      2.94 o 
   0   8   4        0.18       -0.18      2.25 o 
   1   8   4      603.21      619.00     12.31 o 
   2   8   4      456.02      406.46      9.47 o 
   3   8   4      517.10      475.60     15.38 o 
   4   8   4       78.04       82.02      6.09 o 
   5   8   4      333.35      312.63     11.18 o 
   6   8   4     1229.03     1245.52     22.86 o 
   7   8   4      157.01      160.90     10.60 o 
   8   8   4       23.23       33.62      5.99 o 
   9   8   4       13.57       14.76      6.38 o 
  10   8   4       39.52       19.55     11.95 o 
  11   8   4       67.97       85.71     13.47 o 
  12   8   4       67.85       82.83     37.20 o 
 -12   9   4        2.07        7.87     11.87 o 
 -11   9   4      105.58      132.21     12.97 o 
 -10   9   4        4.98        1.00      7.50 o 
  -9   9   4      200.06      198.84     10.69 o 
  -8   9   4       26.44       20.09      7.21 o 
  -7   9   4      109.68       98.78      7.99 o 
  -6   9   4      441.57      359.81     10.26 o 
  -5   9   4        5.74       11.07      4.05 o 
  -4   9   4       43.56       60.29      5.49 o 
  -3   9   4      746.70      713.30     11.44 o 
  -2   9   4      351.10      315.14      7.85 o 
  -1   9   4      580.85      575.44     10.45 o 
   0   9   4      504.25      515.78     14.99 o 
   1   9   4       44.93       48.74      5.60 o 
   2   9   4       65.50       56.48      6.64 o 
   3   9   4      222.77      186.95      8.57 o 
   4   9   4      387.29      355.57      9.50 o 
   5   9   4      339.48      338.33     16.06 o 
   6   9   4       19.78        6.06      7.46 o 
   7   9   4       75.79       56.07     10.08 o 
   8   9   4       38.99       28.10      6.70 o 
   9   9   4        0.01       -1.56      6.68 o 
  10   9   4       11.73       15.58      8.17 o 
  11   9   4        7.52       12.47     14.60 o 
  12   9   4        0.74       -4.14     13.81 o 
 -12  10   4       50.98       59.63     13.23 o 
 -11  10   4        6.98        5.18     14.12 o 
 -10  10   4        5.78        5.47      7.14 o 
  -9  10   4      714.49      717.08     17.97 o 
  -8  10   4      144.33      141.87      8.90 o 
  -7  10   4      317.80      294.77     12.58 o 
  -6  10   4       83.18       66.84      6.22 o 
  -5  10   4       18.90       11.46      4.35 o 
  -4  10   4       10.36       10.06      4.07 o 
  -3  10   4     1835.63     1705.62     19.21 o 
  -2  10   4      598.19      604.39     11.30 o 
  -1  10   4      510.65      461.55     10.46 o 
   0  10   4      638.40      584.38     12.21 o 
   1  10   4     1058.92     1053.41     13.80 o 
   2  10   4       72.48       56.20      4.20 o 
   3  10   4      366.48      344.72      8.81 o 
   4  10   4       77.69       73.35      8.17 o 
   5  10   4      915.25      958.76     17.51 o 
   6  10   4        3.33        0.05      4.62 o 
   7  10   4      276.64      298.94     11.24 o 
   8  10   4       97.56       98.14      8.26 o 
   9  10   4      267.61      249.52     12.99 o 
  10  10   4        3.28       -7.47      7.53 o 
  11  10   4      789.80      933.18     26.33 o 
 -11  11   4        4.08        5.88     10.47 o 
 -10  11   4       20.63        9.82      7.79 o 
  -9  11   4      151.08      145.53     12.93 o 
  -8  11   4       20.87       18.37      6.12 o 
  -7  11   4      143.25      133.03      8.59 o 
  -6  11   4        4.48       -0.02      4.65 o 
  -5  11   4        2.53        5.65      4.36 o 
  -4  11   4       38.32       41.32      4.93 o 
  -3  11   4      481.73      482.03      9.72 o 
  -2  11   4        1.07       -2.65      3.78 o 
  -1  11   4        3.31        6.81      4.33 o 
   0  11   4     1213.70     1187.81     20.67 o 
   1  11   4       39.92       45.70      4.56 o 
   2  11   4      951.11      993.15     17.12 o 
   3  11   4      169.09      183.51      9.98 o 
   4  11   4        2.09        5.39      7.60 o 
   5  11   4      235.02      230.40     21.32 o 
   6  11   4        0.20       -0.18      5.22 o 
   7  11   4       76.26       71.69      7.92 o 
   8  11   4      387.14      431.70     14.06 o 
   9  11   4       20.75       40.28      8.45 o 
  10  11   4      110.11      148.72     19.47 o 
 -10  12   4       13.44       10.61      8.68 o 
  -9  12   4       55.62       56.87      8.63 o 
  -8  12   4       18.00       15.92      7.60 o 
  -7  12   4       61.31       76.27      7.18 o 
  -6  12   4      575.92      601.76     13.34 o 
  -5  12   4       53.84       47.33      5.50 o 
  -4  12   4      117.34      114.11      6.32 o 
  -3  12   4      442.28      414.22     10.29 o 
  -2  12   4      201.93      209.85      7.72 o 
  -1  12   4      732.90      757.71     15.32 o 
   0  12   4       52.03       44.24      5.48 o 
   1  12   4        2.24        0.23      4.04 o 
   2  12   4        8.07       -1.01      3.19 o 
   3  12   4       51.61       43.07      8.66 o 
   4  12   4        5.15       -8.63      8.63 o 
   5  12   4        3.25        6.11     10.37 o 
   6  12   4       21.82       35.23     32.80 o 
   7  12   4       35.31       29.54      4.50 o 
   8  12   4       45.95       67.77      6.74 o 
   9  12   4       28.64       28.93      6.58 o 
  10  12   4       17.27       12.32      7.61 o 
  -9  13   4        1.76       -6.71      6.87 o 
  -8  13   4        3.49        3.10      8.93 o 
  -7  13   4        5.01        0.57      5.71 o 
  -6  13   4       60.53       58.91      6.75 o 
  -5  13   4        0.04       -2.55      4.96 o 
  -4  13   4       24.14       30.98      5.84 o 
  -3  13   4        0.22        0.93      4.23 o 
  -2  13   4       42.97       47.32      5.70 o 
  -1  13   4      111.44      103.02      6.83 o 
   0  13   4      117.30      125.13      9.83 o 
   1  13   4       15.84       26.49      4.67 o 
   2  13   4        0.91       -1.77      3.52 o 
   3  13   4      185.25      185.00     11.27 o 
   4  13   4       36.82       37.13     11.71 o 
   5  13   4        5.37        5.82     10.43 o 
   6  13   4       25.90       23.46     15.80 o 
   7  13   4       58.93       43.71      8.94 o 
   8  13   4        7.18       48.01     25.65 o 
  -8  14   4      133.27      125.28     11.48 o 
  -7  14   4       32.55       47.62      6.80 o 
  -6  14   4      324.79      297.96     12.67 o 
  -5  14   4      205.07      228.37     10.71 o 
  -4  14   4       17.50       12.19      6.17 o 
  -3  14   4      181.35      185.52      9.10 o 
  -2  14   4      345.47      343.93     13.71 o 
  -1  14   4       36.50       34.76      5.70 o 
   0  14   4      231.73      266.27     10.10 o 
   1  14   4       50.16       62.30      5.91 o 
   2  14   4       12.03       18.29      4.70 o 
   3  14   4       22.67       31.13      6.96 o 
   4  14   4       24.78       23.27     11.61 o 
   5  14   4      162.65      202.02     46.72 o 
   6  14   4      116.98      129.15     21.08 o 
   7  14   4       52.34       61.63      9.66 o 
  -6  15   4      122.95      133.04     10.95 o 
  -5  15   4       44.40       64.56      7.09 o 
  -4  15   4       17.56       16.72      6.08 o 
  -3  15   4      217.87      247.30      9.53 o 
  -2  15   4       79.92       80.44      7.51 o 
  -1  15   4      231.37      215.98      9.24 o 
   0  15   4      365.95      395.12     12.13 o 
   1  15   4       12.77       13.92      4.98 o 
   2  15   4       27.85       26.18     12.31 o 
   3  15   4        0.35       -4.81      6.91 o 
   4  15   4      143.96      169.44     48.56 o 
   5  15   4        5.68       17.39     14.76 o 
   6  15   4       56.02       65.27     19.35 o 
  -4  16   4       46.45       56.06      8.09 o 
  -3  16   4        6.79        7.09      7.42 o 
  -2  16   4       39.93       29.10      6.55 o 
  -1  16   4        0.74        0.18      5.85 o 
   0  16   4        6.86        5.30      5.27 o 
   1  16   4       21.99       21.05      7.56 o 
   2  16   4      188.86      173.79     13.34 o 
   3  16   4       43.18       28.22      8.58 o 
 -15   0   5       41.29       78.70     20.92 o 
 -13   0   5       15.76       16.67     15.55 o 
 -11   0   5       95.55       80.07     13.82 o 
  -9   0   5      297.33      315.71     11.10 o 
  -7   0   5     1431.76     1600.56     20.02 o 
  -5   0   5      115.02       96.00      5.13 o 
  -3   0   5     1760.78     1765.26     19.74 o 
  -1   0   5     3652.75     3560.96     30.89 o 
   1   0   5     4412.62     4397.86     36.49 o 
   3   0   5      801.05      929.18     12.46 o 
   5   0   5     1983.35     1973.21     24.09 o 
   7   0   5      385.61      387.84      9.19 o 
   9   0   5       81.29       88.29     12.58 o 
  11   0   5        1.16       -4.78     19.06 o 
  13   0   5        8.45       20.16     19.79 o 
 -15   1   5        0.37        3.90     12.64 o 
 -14   1   5      102.47      150.94     16.48 o 
 -13   1   5       91.34      118.10     22.30 o 
 -12   1   5       48.83       41.78     10.08 o 
 -11   1   5      254.49      224.05     10.70 o 
 -10   1   5       44.10       49.26      8.45 o 
  -9   1   5      153.35      135.43      6.74 o 
  -8   1   5       14.02       20.70      3.14 o 
  -7   1   5       59.32       58.52      3.80 o 
  -6   1   5     1290.72     1313.83     12.36 o 
  -5   1   5      210.12      212.50      4.83 o 
  -4   1   5      465.01      474.89      6.74 o 
  -3   1   5      159.50      161.13      3.78 o 
  -2   1   5      742.48      722.15      6.46 o 
  -1   1   5       41.42       30.31      1.95 o 
   0   1   5       38.33       43.84      2.14 o 
   1   1   5     1212.91     1056.50      8.70 o 
   2   1   5        1.76       -1.89      1.89 o 
   3   1   5       58.42      101.99      3.82 o 
   4   1   5       45.24       45.29      3.22 o 
   5   1   5     1298.22     1422.69     14.59 o 
   6   1   5       36.90       54.49      4.09 o 
   7   1   5       15.98       19.10      3.88 o 
   8   1   5        4.84       -2.96      4.01 o 
   9   1   5      231.67      238.62     10.02 o 
  10   1   5      716.25      666.08     23.16 o 
  11   1   5       15.98       21.26      9.49 o 
  12   1   5      213.38      182.63     17.66 o 
  13   1   5       68.81       74.13     18.39 o 
  14   1   5       70.22       86.02     25.47 o 
 -15   2   5      157.98      166.44     20.03 o 
 -14   2   5      188.02      222.45     17.70 o 
 -13   2   5       86.56      115.17     12.89 o 
 -12   2   5       23.43       12.26      7.62 o 
 -11   2   5       41.45       19.64      7.81 o 
 -10   2   5      168.68      156.47      8.98 o 
  -9   2   5      729.23      774.18     12.38 o 
  -8   2   5      347.85      348.19      8.11 o 
  -7   2   5       52.31       56.11      3.92 o 
  -6   2   5     1598.93     1659.38     15.53 o 
  -5   2   5      323.08      348.63      6.40 o 
  -4   2   5      229.60      224.76      4.02 o 
  -3   2   5      421.14      381.52      4.97 o 
  -2   2   5      252.10      288.71      4.06 o 
  -1   2   5     9856.49     9585.74     48.49 o 
   0   2   5     5301.91     5586.19     30.57 o 
   1   2   5     2131.25     2081.79     14.91 o 
   2   2   5      471.63      536.98      7.07 o 
   3   2   5      374.55      325.12      7.40 o 
   4   2   5       13.24        7.51      2.41 o 
   5   2   5      371.73      356.76      7.38 o 
   6   2   5       80.27       91.25      4.74 o 
   7   2   5      259.43      227.58      7.47 o 
   8   2   5      449.01      450.18     11.54 o 
   9   2   5       16.15       21.59      6.41 o 
  10   2   5      449.06      489.89     17.55 o 
  11   2   5      210.93      212.47     17.24 o 
  12   2   5       82.50      103.99     14.77 o 
  13   2   5        2.11       -9.94     11.84 o 
  14   2   5      132.98      152.48     22.80 o 
 -15   3   5       11.03      -13.39     13.39 o 
 -14   3   5        0.30       -6.45     11.64 o 
 -13   3   5      179.28      160.53     12.17 o 
 -12   3   5       60.49       42.15      8.62 o 
 -11   3   5       32.42       30.34      8.04 o 
 -10   3   5      137.84      153.79      8.87 o 
  -9   3   5      175.84      164.32      8.24 o 
  -8   3   5     2270.35     2201.33     20.38 o 
  -7   3   5       24.75       25.99      3.86 o 
  -6   3   5     2060.97     2153.39     21.69 o 
  -5   3   5     2995.69     3218.52     25.87 o 
  -4   3   5      365.65      419.04      6.31 o 
  -3   3   5        9.73        7.43      1.98 o 
  -2   3   5        9.13       13.58      1.74 o 
  -1   3   5     3640.09     3640.05     19.87 o 
   0   3   5      276.33      293.95      3.98 o 
   1   3   5     7149.74     7578.80     42.38 o 
   2   3   5      224.91      195.98      4.56 o 
   3   3   5      252.52      336.20      5.57 o 
   4   3   5      488.49      516.34      9.81 o 
   5   3   5     2794.75     2915.18     25.07 o 
   6   3   5       23.49       11.30      3.50 o 
   7   3   5       56.16       62.31      4.89 o 
   8   3   5      278.64      279.34     10.66 o 
   9   3   5      313.67      278.53     11.81 o 
  10   3   5       70.69       79.74      9.26 o 
  11   3   5      330.28      347.71     16.39 o 
  12   3   5        3.38        1.17     15.70 o 
  13   3   5       56.67       62.21     22.48 o 
  14   3   5      309.11      301.00     27.59 o 
 -14   4   5      252.68      263.28     14.96 o 
 -13   4   5      109.09      104.62     11.22 o 
 -12   4   5      127.65      119.45     10.74 o 
 -11   4   5       33.42       16.97      7.04 o 
 -10   4   5        6.51        9.69      6.70 o 
  -9   4   5     1341.72     1402.73     19.53 o 
  -8   4   5     1390.89     1386.90     15.98 o 
  -7   4   5      543.64      505.81      9.13 o 
  -6   4   5     1068.21     1174.28     12.49 o 
  -5   4   5       13.50        3.75      2.54 o 
  -4   4   5        4.55       -1.14      2.19 o 
  -3   4   5      209.65      224.15      4.86 o 
  -2   4   5      259.89      315.96      5.25 o 
  -1   4   5      204.14      236.89      4.06 o 
   0   4   5       13.79        8.14      2.13 o 
   1   4   5     1616.47     1681.40     17.34 o 
   2   4   5     2527.90     2443.31     20.45 o 
   3   4   5      256.92      256.57      5.83 o 
   4   4   5       74.80      110.45      5.00 o 
   5   4   5       19.61       35.07      3.30 o 
   6   4   5      340.61      315.68      7.60 o 
   7   4   5      781.10      757.66     11.97 o 
   8   4   5        5.30       13.03      5.12 o 
   9   4   5       30.59       22.82      6.96 o 
  10   4   5      378.08      360.07     14.98 o 
  11   4   5       40.66       50.25     10.15 o 
  12   4   5       21.24        8.02      9.31 o 
  13   4   5       18.58       18.80     12.69 o 
 -14   5   5       21.58       12.66     10.81 o 
 -13   5   5        6.06       -1.81      7.88 o 
 -12   5   5      151.35      161.48     11.88 o 
 -11   5   5      135.76      127.57     10.44 o 
 -10   5   5      422.30      448.06     13.39 o 
  -9   5   5      190.37      169.77      8.19 o 
  -8   5   5      152.18      144.91      6.71 o 
  -7   5   5       89.92       84.18      8.43 o 
  -6   5   5       76.41       78.70      4.71 o 
  -5   5   5      788.96      857.49     10.12 o 
  -4   5   5     1677.01     1665.91     15.08 o 
  -3   5   5      426.72      472.81      7.05 o 
  -2   5   5      903.12      949.86      9.59 o 
  -1   5   5      255.28      297.20      4.52 o 
   0   5   5     1377.78     1414.96     13.34 o 
   1   5   5      296.04      287.51      6.45 o 
   2   5   5       81.79       77.38      3.42 o 
   3   5   5      349.74      385.93      7.64 o 
   4   5   5        9.41        5.45      3.01 o 
   5   5   5       56.40       60.50      4.82 o 
   6   5   5       33.04       29.78      3.41 o 
   7   5   5       25.65       24.74      4.52 o 
   8   5   5      630.11      598.40     13.98 o 
   9   5   5        2.86        4.90      6.06 o 
  10   5   5       16.76       14.67      7.49 o 
  11   5   5       43.93       33.10      9.75 o 
  12   5   5      632.21      718.38     24.03 o 
  13   5   5       60.85       46.31     13.41 o 
 -14   6   5       25.03       33.70     11.01 o 
 -13   6   5      104.39      102.86     13.35 o 
 -12   6   5       83.27       77.54     10.15 o 
 -11   6   5      175.24      171.93     10.67 o 
 -10   6   5      357.85      358.86     12.07 o 
  -9   6   5        1.91       -5.16      5.16 o 
  -8   6   5     1501.97     1447.89     18.70 o 
  -7   6   5      160.41      143.50      5.88 o 
  -6   6   5      153.68      139.93      4.58 o 
  -5   6   5      152.17      154.49      4.96 o 
  -4   6   5      109.32       86.01      4.69 o 
  -3   6   5      215.29      180.77      6.05 o 
  -2   6   5       30.72       40.04      2.44 o 
  -1   6   5      148.45      157.81      4.58 o 
   0   6   5       39.97       30.54      3.02 o 
   1   6   5      237.79      255.28      8.28 o 
   2   6   5     1357.01     1415.38     17.78 o 
   3   6   5       99.69       95.37      4.77 o 
   4   6   5       94.17       62.50      4.16 o 
   5   6   5       26.63       28.32      3.99 o 
   6   6   5      109.58       99.54      5.44 o 
   7   6   5      569.44      573.03     11.61 o 
   8   6   5        8.25        7.02      5.98 o 
   9   6   5      255.70      251.43     10.91 o 
  10   6   5      207.73      183.94     10.73 o 
  11   6   5       47.43       50.12     10.40 o 
  12   6   5        1.95       -8.58      9.53 o 
  13   6   5       38.08       41.54     11.94 o 
 -13   7   5       15.96       12.55     11.26 o 
 -12   7   5        0.75        4.95      9.60 o 
 -11   7   5        0.20        4.65      6.77 o 
 -10   7   5      470.99      503.89     13.43 o 
  -9   7   5       35.12       31.15      5.52 o 
  -8   7   5      121.55      125.29      7.00 o 
  -7   7   5      121.21       87.35      5.84 o 
  -6   7   5     3819.68     3717.09     34.31 o 
  -5   7   5      279.09      290.20      8.16 o 
  -4   7   5      263.53      305.93      7.95 o 
  -3   7   5       17.22        8.99      3.27 o 
  -2   7   5      403.65      409.27      9.71 o 
  -1   7   5      568.97      537.43      9.36 o 
   0   7   5     1121.63     1057.25     12.17 o 
   1   7   5       29.19       18.59      3.42 o 
   2   7   5      559.76      577.25     15.62 o 
   3   7   5     1930.73     1810.86     25.68 o 
   4   7   5      519.67      528.57     13.99 o 
   5   7   5      137.77      138.72      5.42 o 
   6   7   5       14.51       19.20      4.53 o 
   7   7   5      759.45      742.93     15.85 o 
   8   7   5      356.21      360.50     12.71 o 
   9   7   5      359.32      359.29     14.40 o 
  10   7   5        0.28        5.79      7.81 o 
  11   7   5       15.72       22.02      9.48 o 
  12   7   5       74.70       74.81     13.73 o 
 -13   8   5       93.03      107.37     16.60 o 
 -12   8   5       42.69       71.17     16.74 o 
 -11   8   5      308.35      327.75     17.96 o 
 -10   8   5       20.74       12.17      7.62 o 
  -9   8   5      207.02      199.47     10.50 o 
  -8   8   5        6.37       -0.20      5.32 o 
  -7   8   5       42.15       40.43      6.06 o 
  -6   8   5        0.28        1.17      4.66 o 
  -5   8   5      355.50      408.82     10.10 o 
  -4   8   5        5.89       10.39      4.14 o 
  -3   8   5      113.98      114.62      5.28 o 
  -2   8   5      656.39      602.56      8.57 o 
  -1   8   5       49.61       47.19      3.13 o 
   0   8   5       84.16       89.83      5.99 o 
   1   8   5      541.76      526.66     10.19 o 
   2   8   5     1874.32     1727.10     22.03 o 
   3   8   5       58.06       65.39      8.66 o 
   4   8   5      235.37      215.69     16.58 o 
   5   8   5       35.77       39.30      6.35 o 
   6   8   5      914.09      894.36     22.67 o 
   7   8   5      387.56      367.79     14.56 o 
   8   8   5      125.71      126.18      8.17 o 
   9   8   5       28.29       30.25      7.36 o 
  10   8   5       13.67       -0.10      7.83 o 
  11   8   5      135.03      147.58     15.32 o 
  12   8   5        1.13       19.33     15.64 o 
 -12   9   5       57.53       39.88     14.30 o 
 -11   9   5       32.96       24.67     10.72 o 
 -10   9   5       11.00       -5.43     11.79 o 
  -9   9   5      197.17      198.75     11.19 o 
  -8   9   5       64.16       66.60      7.76 o 
  -7   9   5      274.70      284.90     10.21 o 
  -6   9   5      220.61      219.45      8.30 o 
  -5   9   5      621.70      630.80     12.86 o 
  -4   9   5       13.10       18.51      4.42 o 
  -3   9   5     1213.63     1166.78     15.53 o 
  -2   9   5      313.29      324.73      6.84 o 
  -1   9   5        2.23        6.19      3.26 o 
   0   9   5       89.46       82.91      4.89 o 
   1   9   5      204.52      217.76      7.24 o 
   2   9   5       12.49        5.06      3.85 o 
   3   9   5     1072.23     1073.61     17.80 o 
   4   9   5      466.40      452.95     17.40 o 
   5   9   5        0.01        0.28      4.70 o 
   6   9   5        4.11        5.91      5.24 o 
   7   9   5       35.11       32.78      6.19 o 
   8   9   5        4.31       -1.83      7.25 o 
   9   9   5       31.03       21.64      8.41 o 
  10   9   5      653.97      668.05     23.91 o 
  11   9   5        6.60        7.63     10.60 o 
 -12  10   5        2.24       -0.24     11.00 o 
 -11  10   5       44.17       53.93     11.01 o 
 -10  10   5       97.09      108.09     10.56 o 
  -9  10   5        0.56        5.86      6.76 o 
  -8  10   5        6.81       12.22      6.60 o 
  -7  10   5      741.76      686.15     15.60 o 
  -6  10   5      107.84      102.88      7.32 o 
  -5  10   5        3.69        4.10      4.61 o 
  -4  10   5       30.98       34.06      4.85 o 
  -3  10   5      846.78      800.35     13.72 o 
  -2  10   5     1137.74     1107.13     16.39 o 
  -1  10   5       21.22       23.76      5.06 o 
   0  10   5     1581.70     1563.60     28.42 o 
   1  10   5       27.08       23.54      4.20 o 
   2  10   5      598.39      584.46     13.00 o 
   3  10   5        4.26        4.44      4.02 o 
   4  10   5      277.41      261.40      9.11 o 
   5  10   5       68.75       67.69      6.20 o 
   6  10   5      166.32      147.82     12.66 o 
   7  10   5      131.83      131.40      8.38 o 
   8  10   5       99.00       74.57      8.07 o 
   9  10   5       33.90       24.29      8.02 o 
  10  10   5        6.75        3.91      8.14 o 
  11  10   5        1.90        0.03     10.85 o 
 -11  11   5       32.74       28.85     10.93 o 
 -10  11   5      110.89       85.82      9.66 o 
  -9  11   5       92.43      100.86      9.15 o 
  -8  11   5        0.51        6.56      6.15 o 
  -7  11   5       43.43       52.01      6.59 o 
  -6  11   5      366.25      352.59     11.28 o 
  -5  11   5       79.95       86.47      6.42 o 
  -4  11   5       27.50       21.31      4.92 o 
  -3  11   5        1.07        2.32      4.28 o 
  -2  11   5      316.20      275.53      8.90 o 
  -1  11   5       26.38       20.78      4.95 o 
   0  11   5      175.18      172.71      8.00 o 
   1  11   5       11.11       14.76      4.16 o 
   2  11   5        1.32       -3.59      3.59 o 
   3  11   5        1.50        4.34      5.33 o 
   4  11   5      165.76      199.18      7.98 o 
   5  11   5       14.65       14.47      4.75 o 
   6  11   5       31.67       41.20     10.26 o 
   7  11   5       42.88       51.37      6.21 o 
   8  11   5       33.82       49.67      7.28 o 
   9  11   5       32.78       27.87      8.21 o 
  10  11   5      138.09      141.71     11.72 o 
 -10  12   5       15.89       -0.49      8.84 o 
  -9  12   5        6.41       12.58      7.35 o 
  -8  12   5       24.43       10.81      6.36 o 
  -7  12   5       84.89       77.88      7.57 o 
  -6  12   5        0.22       -2.52      5.04 o 
  -5  12   5        0.08        2.12      5.06 o 
  -4  12   5       68.82       63.10      6.11 o 
  -3  12   5       65.42       76.94      6.57 o 
  -2  12   5      324.90      320.17      9.71 o 
  -1  12   5        4.11        2.02      4.83 o 
   0  12   5      117.30      118.48      7.26 o 
   1  12   5      116.62      127.98      7.16 o 
   2  12   5       94.35      109.04      6.21 o 
   3  12   5      134.45      143.78      7.70 o 
   4  12   5       23.48       27.14     11.19 o 
   5  12   5        3.65        5.29     11.09 o 
   6  12   5       67.57       47.99      5.29 o 
   7  12   5      168.85      165.04      9.01 o 
   8  12   5       26.54       30.66      7.60 o 
   9  12   5       30.51       46.65      7.79 o 
  -9  13   5        0.70        1.20      8.94 o 
  -8  13   5        1.07       -2.58      7.33 o 
  -7  13   5        1.84       12.12      6.76 o 
  -6  13   5        3.81        2.12      6.77 o 
  -5  13   5       34.40       29.69      5.78 o 
  -4  13   5      102.27      113.23      7.46 o 
  -3  13   5       34.99       25.49      6.21 o 
  -2  13   5       37.21       38.73      5.85 o 
  -1  13   5       33.04       20.59      5.39 o 
   0  13   5      151.86      158.83      8.19 o 
   1  13   5      177.70      187.92      9.57 o 
   2  13   5      127.37      122.75      6.61 o 
   3  13   5       59.57       53.72      7.74 o 
   4  13   5       64.30       86.50     19.96 o 
   5  13   5        6.80        1.78     14.86 o 
   6  13   5      131.98      131.65     26.93 o 
   7  13   5        0.01        4.33     10.09 o 
   8  13   5      155.18      152.82     16.08 o 
  -8  14   5       78.12      103.42      9.44 o 
  -7  14   5        5.80       11.69      6.78 o 
  -6  14   5       32.90       20.28      6.27 o 
  -5  14   5        1.08       -5.98      6.15 o 
  -4  14   5      189.19      188.34     10.74 o 
  -3  14   5       60.86       72.94      7.55 o 
  -2  14   5      321.59      328.99     11.23 o 
  -1  14   5       46.57       57.19      6.38 o 
   0  14   5      163.06      170.09      8.84 o 
   1  14   5      508.83      552.49     13.36 o 
   2  14   5       23.92       32.20      4.73 o 
   3  14   5        1.30        1.84      6.54 o 
   4  14   5        0.76       -2.51      5.76 o 
   5  14   5        0.30       -9.75     14.45 o 
   6  14   5      153.70      173.02     23.18 o 
   7  14   5        9.62       17.04      9.89 o 
  -6  15   5       14.39       21.87     17.24 o 
  -5  15   5        1.08        7.24      8.62 o 
  -4  15   5        4.49        0.01      6.46 o 
  -3  15   5       11.67        8.03      6.38 o 
  -2  15   5        0.00        2.51      5.55 o 
  -1  15   5        1.61        7.61      5.58 o 
   0  15   5        0.03       -2.39      5.14 o 
   1  15   5        0.05       -0.26      5.04 o 
   2  15   5      108.99      122.52     11.94 o 
   3  15   5        2.85        2.63      7.75 o 
   4  15   5       16.10       36.08      8.26 o 
   5  15   5      113.65      165.35     18.67 o 
  -4  16   5        0.04        8.22      9.00 o 
  -3  16   5       20.36        7.33      7.78 o 
  -2  16   5        1.26        8.89      6.20 o 
  -1  16   5       62.23       65.19      7.53 o 
   0  16   5       41.57       50.21      6.84 o 
   1  16   5        1.06       -0.56      5.00 o 
   2  16   5       19.28        3.50      8.92 o 
   3  16   5      179.43      199.24     14.34 o 
 -14   0   6       28.79       60.92     19.35 o 
 -12   0   6       90.94       89.72     22.35 o 
 -10   0   6     1098.32     1069.32     25.01 o 
  -8   0   6      106.65      103.84      7.36 o 
  -6   0   6      591.03      624.22     11.54 o 
  -4   0   6       12.89       15.37      3.62 o 
  -2   0   6     1414.25     1461.52     17.95 o 
   0   0   6       10.07        1.08      2.69 o 
   2   0   6     3970.28     3786.32     38.11 o 
   4   0   6     1705.49     1962.60     23.94 o 
   6   0   6        1.93       -1.35      3.50 o 
   8   0   6       18.73        3.88      8.49 o 
  10   0   6      504.12      482.54     39.03 o 
  12   0   6      500.93      566.92     44.71 o 
  14   0   6       17.48       61.57     27.48 o 
 -15   1   6      205.13      199.74     18.89 o 
 -14   1   6       56.41       78.63     13.70 o 
 -13   1   6      179.74      162.50     15.83 o 
 -12   1   6       40.47       31.10      9.10 o 
 -11   1   6       67.78       65.54      8.17 o 
 -10   1   6        5.72       13.90      6.36 o 
  -9   1   6      394.80      381.62      8.53 o 
  -8   1   6       27.98       28.01      3.57 o 
  -7   1   6        5.73        6.99      2.91 o 
  -6   1   6     1170.44     1232.60     11.66 o 
  -5   1   6      414.25      398.27      6.08 o 
  -4   1   6      143.89      172.42      4.11 o 
  -3   1   6      122.42      117.79      3.38 o 
  -2   1   6     1163.25     1155.24      9.93 o 
  -1   1   6      257.72      277.44      5.14 o 
   0   1   6       96.65       97.57      3.21 o 
   1   1   6     2572.87     2677.60     19.51 o 
   2   1   6      259.07      238.69      4.87 o 
   3   1   6      101.96       87.92      3.08 o 
   4   1   6       63.39       41.75      3.48 o 
   5   1   6      140.26      151.56      5.51 o 
   6   1   6      105.72      130.15      5.67 o 
   7   1   6       37.00       46.77      4.56 o 
   8   1   6        3.38        1.06      4.70 o 
   9   1   6      374.96      363.00     12.57 o 
  10   1   6        9.00        3.64      9.90 o 
  11   1   6        0.01       -4.69     12.63 o 
  12   1   6        4.59       22.60     12.83 o 
  13   1   6       18.63        0.54     15.52 o 
  14   1   6        7.01       28.55     18.65 o 
 -15   2   6       25.83       43.06     13.84 o 
 -14   2   6        1.07      -11.08     11.08 o 
 -13   2   6      147.50      145.43     15.27 o 
 -12   2   6        5.33       12.84      7.77 o 
 -11   2   6      536.67      550.60     22.45 o 
 -10   2   6      255.16      221.37     10.90 o 
  -9   2   6     1064.74     1085.79     17.26 o 
  -8   2   6      143.20      145.07      5.90 o 
  -7   2   6      236.67      261.71      6.82 o 
  -6   2   6      319.36      338.43      6.87 o 
  -5   2   6      151.61      175.68      4.31 o 
  -4   2   6      902.17      938.98      8.34 o 
  -3   2   6       18.88       15.36      2.11 o 
  -2   2   6     1517.06     1661.74     12.19 o 
  -1   2   6      168.49      152.62      3.41 o 
   0   2   6       38.77       65.28      2.27 o 
   1   2   6       23.08       31.04      2.73 o 
   2   2   6     4071.81     4199.61     32.04 o 
   3   2   6       73.33       75.17      3.96 o 
   4   2   6       12.44        2.72      2.73 o 
   5   2   6      927.51      969.46     12.54 o 
   6   2   6      432.94      511.00      9.59 o 
   7   2   6      124.25      127.93      6.34 o 
   8   2   6       52.79       33.51      5.89 o 
   9   2   6      850.09      839.79     20.51 o 
  10   2   6      160.05      146.86     14.06 o 
  11   2   6      160.87      172.72     16.59 o 
  12   2   6      156.90      192.36     23.93 o 
  13   2   6      126.90      140.45     21.51 o 
 -14   3   6       22.45       25.06     13.02 o 
 -13   3   6       75.94       73.24     14.48 o 
 -12   3   6       32.23       29.12      8.96 o 
 -11   3   6       33.12       27.34      8.23 o 
 -10   3   6      759.50      769.63     19.17 o 
  -9   3   6      575.28      540.10     11.85 o 
  -8   3   6      128.35      143.63      5.99 o 
  -7   3   6        4.44       -3.39      3.39 o 
  -6   3   6       58.17       49.25      4.04 o 
  -5   3   6      107.87      129.18      4.47 o 
  -4   3   6      103.29       99.46      3.92 o 
  -3   3   6       45.25       34.52      2.53 o 
  -2   3   6      255.42      262.00      3.86 o 
  -1   3   6     5359.50     5329.01     31.57 o 
   0   3   6     1137.71     1146.10     10.02 o 
   1   3   6        2.77       -1.96      1.96 o 
   2   3   6     1388.95     1485.38     12.83 o 
   3   3   6     2683.48     2832.86     22.60 o 
   4   3   6       60.27       87.65      4.34 o 
   5   3   6      174.26      173.46      5.49 o 
   6   3   6      536.37      499.37      9.60 o 
   7   3   6       32.71       21.73      4.23 o 
   8   3   6       73.25       62.80      6.79 o 
   9   3   6        6.61       -4.54      6.28 o 
  10   3   6      130.34      109.61     11.01 o 
  11   3   6       17.17        1.59      9.84 o 
  12   3   6      163.86      141.19     16.47 o 
  13   3   6       52.80       44.55     15.00 o 
 -14   4   6        2.16       -5.38      9.23 o 
 -13   4   6      329.51      330.42     15.80 o 
 -12   4   6      229.61      222.84     13.02 o 
 -11   4   6      138.89      131.88      9.84 o 
 -10   4   6      568.97      584.68     15.88 o 
  -9   4   6      274.99      285.70     10.20 o 
  -8   4   6        9.17       14.22      4.36 o 
  -7   4   6      103.30       98.29      5.32 o 
  -6   4   6      640.66      672.38     10.36 o 
  -5   4   6      605.19      634.21      9.10 o 
  -4   4   6       56.51       86.02      3.48 o 
  -3   4   6      553.14      561.56      8.83 o 
  -2   4   6      210.99      228.26      5.58 o 
  -1   4   6     2450.75     2645.88     19.51 o 
   0   4   6     3483.43     3737.15     22.94 o 
   1   4   6      110.18       99.62      2.95 o 
   2   4   6      559.70      650.19      8.75 o 
   3   4   6       15.85       16.03      2.26 o 
   4   4   6      429.63      380.28      8.56 o 
   5   4   6        2.69        2.06      3.07 o 
   6   4   6      396.85      376.21      8.63 o 
   7   4   6       20.01       26.40      4.63 o 
   8   4   6       13.29        2.95      6.65 o 
   9   4   6       69.92       56.18      8.03 o 
  10   4   6       57.06       41.71      8.98 o 
  11   4   6      368.60      371.41     17.83 o 
  12   4   6        8.32       -9.89     11.92 o 
  13   4   6      274.00      275.72     21.40 o 
 -14   5   6       52.10       53.91     11.26 o 
 -13   5   6       30.47       39.24     10.21 o 
 -12   5   6      151.83      139.58     11.01 o 
 -11   5   6      184.03      181.91     11.65 o 
 -10   5   6       89.63       68.14      8.00 o 
  -9   5   6     1419.50     1458.90     21.23 o 
  -8   5   6        0.44        3.35      4.71 o 
  -7   5   6      191.60      205.85      7.40 o 
  -6   5   6      479.36      459.97      8.91 o 
  -5   5   6      277.53      314.62      6.25 o 
  -4   5   6      521.45      514.72      9.14 o 
  -3   5   6       37.30       44.43      3.23 o 
  -2   5   6       20.10       26.76      3.12 o 
  -1   5   6     1852.82     1875.36     16.59 o 
   0   5   6      201.67      208.54      6.35 o 
   1   5   6        1.27        3.60      2.74 o 
   2   5   6      178.95      172.85      5.31 o 
   3   5   6      409.76      395.42      8.22 o 
   4   5   6        2.80        2.97      3.46 o 
   5   5   6      120.31      101.53      4.20 o 
   6   5   6      172.49      170.10      6.28 o 
   7   5   6     1471.20     1458.89     21.52 o 
   8   5   6     1197.46     1169.97     21.19 o 
   9   5   6        8.48       13.61      6.36 o 
  10   5   6       15.93        7.66      7.96 o 
  11   5   6        7.53        5.14      8.84 o 
  12   5   6        0.15        4.48      9.83 o 
  13   5   6        3.66       -8.29     13.10 o 
 -14   6   6       44.73       33.41     11.63 o 
 -13   6   6      345.13      342.29     14.86 o 
 -12   6   6       41.32       49.37      9.61 o 
 -11   6   6       18.33       14.53      7.92 o 
 -10   6   6      218.27      226.61     10.90 o 
  -9   6   6      108.51      122.84      7.63 o 
  -8   6   6      304.82      321.96      9.66 o 
  -7   6   6     2397.07     2418.58     23.59 o 
  -6   6   6       30.16       18.26      4.26 o 
  -5   6   6       66.50       70.74      4.68 o 
  -4   6   6      153.69      165.10      6.01 o 
  -3   6   6        4.88        2.27      2.77 o 
  -2   6   6      283.11      308.89      6.50 o 
  -1   6   6       13.39       15.81      2.38 o 
   0   6   6      655.21      735.94     11.19 o 
   1   6   6      335.65      341.73      7.29 o 
   2   6   6      130.77      131.29      5.72 o 
   3   6   6       39.94       60.66      3.89 o 
   4   6   6       26.04       17.25      3.78 o 
   5   6   6        2.03        1.01      3.73 o 
   6   6   6     1226.64     1271.65     18.15 o 
   7   6   6     1311.63     1238.72     21.16 o 
   8   6   6        2.59       -5.60      5.60 o 
   9   6   6      380.96      376.08     13.32 o 
  10   6   6        0.03       -1.54      7.59 o 
  11   6   6       29.74       28.14     10.33 o 
  12   6   6       70.77       72.46     12.05 o 
  13   6   6        3.61        5.68     15.02 o 
 -13   7   6        0.24       -7.62     10.90 o 
 -12   7   6      157.69      165.61     13.95 o 
 -11   7   6        0.05        2.73      8.45 o 
 -10   7   6       38.85       36.79      8.47 o 
  -9   7   6       92.38       92.52      6.85 o 
  -8   7   6       15.86        6.90      5.20 o 
  -7   7   6      164.35      147.11      7.20 o 
  -6   7   6      918.52      850.46     13.13 o 
  -5   7   6      952.94      922.69     14.68 o 
  -4   7   6      394.34      421.80      8.52 o 
  -3   7   6      411.09      387.90      8.17 o 
  -2   7   6      244.35      252.82      7.21 o 
  -1   7   6        0.52        5.85      3.04 o 
   0   7   6      171.72      183.67      5.73 o 
   1   7   6      366.25      344.77      7.27 o 
   2   7   6      301.20      310.63      7.87 o 
   3   7   6      199.93      195.95      7.84 o 
   4   7   6      272.72      274.67      9.49 o 
   5   7   6      699.68      678.81     12.88 o 
   6   7   6      199.82      182.41      8.14 o 
   7   7   6      196.84      173.88      9.20 o 
   8   7   6      100.03      107.11      8.86 o 
   9   7   6       66.63       62.57      8.49 o 
  10   7   6      457.15      506.17     22.72 o 
  11   7   6        2.27       -0.10     11.20 o 
  12   7   6        7.93      -11.65     11.84 o 
 -13   8   6        0.06      -12.41     12.76 o 
 -12   8   6        0.31        4.40     11.36 o 
 -11   8   6       79.24       73.81     12.40 o 
 -10   8   6      105.26      110.79     11.16 o 
  -9   8   6      702.68      662.66     17.44 o 
  -8   8   6      133.37      128.18      7.90 o 
  -7   8   6      373.57      372.71     10.39 o 
  -6   8   6       16.56       12.65      4.30 o 
  -5   8   6      962.21      864.79     18.17 o 
  -4   8   6       50.06       45.91      4.16 o 
  -3   8   6        1.09        2.30      3.52 o 
  -2   8   6       29.94       45.80      3.87 o 
  -1   8   6      221.90      207.62      6.08 o 
   0   8   6      732.09      697.37     11.46 o 
   1   8   6      666.23      634.29     10.50 o 
   2   8   6      202.91      228.01      8.31 o 
   3   8   6       48.47       44.07      5.37 o 
   4   8   6      146.28      134.65     12.32 o 
   5   8   6      472.85      465.24     14.21 o 
   6   8   6       23.79       29.25      6.62 o 
   7   8   6      330.64      356.72     13.46 o 
   8   8   6        4.01        6.12      8.25 o 
   9   8   6       61.07       59.09      9.10 o 
  10   8   6       72.54       93.19     15.55 o 
  11   8   6       25.15       14.27     13.62 o 
  12   8   6       15.61       15.56     15.18 o 
 -12   9   6       10.39       35.74     20.00 o 
 -11   9   6       81.50      109.88     18.82 o 
 -10   9   6      220.87      211.67     14.75 o 
  -9   9   6      611.47      613.53     18.08 o 
  -8   9   6        0.89       -3.42      6.31 o 
  -7   9   6      268.87      265.72     10.26 o 
  -6   9   6       74.48       72.37      6.31 o 
  -5   9   6      503.86      438.58     11.41 o 
  -4   9   6        0.71       -0.14      4.23 o 
  -3   9   6      436.19      380.19      9.33 o 
  -2   9   6       93.07      104.67      4.88 o 
  -1   9   6     3394.35     3361.02     34.44 o 
   0   9   6       87.55       84.07      5.84 o 
   1   9   6      930.50      956.47     15.11 o 
   2   9   6      246.23      238.87     10.06 o 
   3   9   6     2491.46     2380.10     31.53 o 
   4   9   6      671.78      650.60     14.82 o 
   5   9   6      152.02      126.92      8.44 o 
   6   9   6       64.40       51.83      7.53 o 
   7   9   6        0.92        2.88      6.30 o 
   8   9   6       33.80       32.42      7.84 o 
   9   9   6      183.07      181.41     12.83 o 
  10   9   6        1.75        0.56      8.53 o 
  11   9   6        6.87       19.23     13.00 o 
 -12  10   6       39.21       54.85     15.29 o 
 -11  10   6       26.62       38.17     12.12 o 
 -10  10   6        9.79       -3.66      8.59 o 
  -9  10   6       48.16       23.46      7.91 o 
  -8  10   6      613.24      613.05     17.28 o 
  -7  10   6       14.17        9.63      6.46 o 
  -6  10   6       39.04       45.94      6.38 o 
  -5  10   6      156.68      162.39      7.94 o 
  -4  10   6      264.54      277.03     12.38 o 
  -3  10   6      728.18      734.47     13.68 o 
  -2  10   6        0.74       -0.37      3.50 o 
  -1  10   6      506.94      495.76     10.99 o 
   0  10   6        8.29        3.68      4.41 o 
   1  10   6      448.26      452.61     10.96 o 
   2  10   6        1.99        4.29      6.70 o 
   3  10   6      358.02      359.55     11.70 o 
   4  10   6       51.31       69.31      6.55 o 
   5  10   6      313.54      322.46     11.83 o 
   6  10   6       25.39       19.32      6.47 o 
   7  10   6       30.87       35.94      6.60 o 
   8  10   6      251.48      258.12     15.01 o 
   9  10   6      196.53      181.33     12.29 o 
  10  10   6      163.84      171.74     13.50 o 
 -11  11   6        1.00       13.89     12.59 o 
 -10  11   6       66.09       33.98      9.79 o 
  -9  11   6      115.60      161.37     10.95 o 
  -8  11   6      139.30      143.62     10.68 o 
  -7  11   6       24.34       24.09      6.56 o 
  -6  11   6       68.87       55.36      7.09 o 
  -5  11   6      139.47      125.16      8.05 o 
  -4  11   6       18.36       13.46      5.04 o 
  -3  11   6      251.77      286.45      9.38 o 
  -2  11   6      403.38      392.63     10.93 o 
  -1  11   6      287.02      300.07     10.23 o 
   0  11   6        8.69        2.72      4.54 o 
   1  11   6       60.78       44.33      5.31 o 
   2  11   6       56.20       65.41      5.47 o 
   3  11   6      628.62      611.11     15.03 o 
   4  11   6      534.47      461.02     13.00 o 
   5  11   6        2.39       -4.89      4.89 o 
   6  11   6      192.04      207.48     10.81 o 
   7  11   6       66.92       61.84      9.02 o 
   8  11   6      157.15      162.22     10.68 o 
   9  11   6       33.20       26.71      7.93 o 
  10  11   6       43.25       29.96      9.42 o 
 -10  12   6        0.23       -9.48      9.48 o 
  -9  12   6      333.72      341.40     15.01 o 
  -8  12   6        0.50        1.36      6.92 o 
  -7  12   6        3.29       -2.01      6.35 o 
  -6  12   6       31.51       22.26      6.22 o 
  -5  12   6       77.18       95.08      7.40 o 
  -4  12   6        8.74       -3.56      5.04 o 
  -3  12   6      283.20      265.60     10.31 o 
  -2  12   6       19.03        6.47      5.41 o 
  -1  12   6       26.53       33.95      6.43 o 
   0  12   6      113.99       91.00      7.13 o 
   1  12   6      172.52      175.72      7.24 o 
   2  12   6      163.21      150.31      7.11 o 
   3  12   6      169.46      143.82      7.00 o 
   4  12   6       65.72       81.80      6.41 o 
   5  12   6       96.17       97.43      9.85 o 
   6  12   6       73.96       64.22     10.47 o 
   7  12   6        7.84       -5.34      5.34 o 
   8  12   6       42.59       46.69      7.32 o 
   9  12   6      315.84      392.07     15.34 o 
  -9  13   6       32.55       29.60      9.44 o 
  -8  13   6       39.39       55.98      9.40 o 
  -7  13   6        0.04       -6.57      6.57 o 
  -6  13   6      101.75      120.69      8.44 o 
  -5  13   6        8.50        6.33      5.85 o 
  -4  13   6      174.48      200.32     10.39 o 
  -3  13   6       60.60       72.39      7.02 o 
  -2  13   6      216.60      264.91     11.45 o 
  -1  13   6      130.78      131.89      7.90 o 
   0  13   6      347.05      403.80     12.55 o 
   1  13   6      134.48      144.49     11.79 o 
   2  13   6       24.92       25.64      5.20 o 
   3  13   6        0.21        2.71      4.59 o 
   4  13   6       19.70       14.25     19.27 o 
   5  13   6      235.46      297.02     25.14 o 
   6  13   6       59.96       82.05     24.37 o 
   7  13   6      485.54      554.29     19.48 o 
   8  13   6       25.56       38.43     12.23 o 
  -7  14   6       58.34       61.21      8.90 o 
  -6  14   6        2.23       -6.79      6.79 o 
  -5  14   6       66.05       84.92      9.27 o 
  -4  14   6      110.03      132.75      9.14 o 
  -3  14   6      128.41      130.42      9.07 o 
  -2  14   6        9.85        0.61      5.71 o 
  -1  14   6        1.13        1.86      5.58 o 
   0  14   6       71.44       66.08      7.60 o 
   1  14   6      161.53      155.49      8.88 o 
   2  14   6       28.06       33.29      5.35 o 
   3  14   6       27.12       26.00      8.24 o 
   4  14   6        9.79       18.50      8.65 o 
   5  14   6        3.83      -12.72     15.12 o 
   6  14   6        3.45       -7.26     14.60 o 
  -6  15   6       12.14       17.69      7.61 o 
  -5  15   6      123.84      132.51     10.32 o 
  -4  15   6       52.26       59.99      9.65 o 
  -3  15   6      119.31      146.82     19.41 o 
  -2  15   6       60.74       88.12     10.52 o 
  -1  15   6      185.36      202.77      9.79 o 
   0  15   6        1.03       -0.24      5.74 o 
   1  15   6      149.66      171.83      9.22 o 
   2  15   6       91.75       83.83      6.70 o 
   3  15   6       25.52       16.53      9.17 o 
   4  15   6      145.06      166.88     13.33 o 
   5  15   6       76.73       65.86     10.38 o 
  -3  16   6       34.90        9.91      7.99 o 
  -2  16   6       27.71       20.25      7.63 o 
  -1  16   6        4.28        2.98      6.19 o 
   0  16   6      686.66      779.99     17.86 o 
   1  16   6       23.36       37.78      6.09 o 
 -15   0   7        7.02      -16.70     16.70 o 
 -13   0   7       15.84        9.14     15.38 o 
 -11   0   7        1.42        2.80     10.23 o 
  -9   0   7      235.95      271.82     15.76 o 
  -7   0   7       80.77      105.71      7.75 o 
  -5   0   7        6.54        4.53      3.76 o 
  -3   0   7       54.91       56.81      4.90 o 
  -1   0   7      357.52      361.14      8.75 o 
   1   0   7       45.99       29.87      4.04 o 
   3   0   7      103.28       80.04      4.79 o 
   5   0   7      980.18      969.86     15.23 o 
   7   0   7       42.88       28.35      5.54 o 
   9   0   7      244.54      233.53     20.66 o 
  11   0   7       96.85      113.41     34.26 o 
  13   0   7       16.18        9.16     23.45 o 
 -14   1   7        0.13        6.92     13.26 o 
 -13   1   7       56.81       98.98     14.96 o 
 -12   1   7       65.59       66.79     12.33 o 
 -11   1   7       61.82       47.79      8.40 o 
 -10   1   7      186.62      164.72      9.83 o 
  -9   1   7      371.83      332.47     10.96 o 
  -8   1   7      580.57      584.71      9.26 o 
  -7   1   7       40.32       44.77      3.95 o 
  -6   1   7      129.62      160.26      5.06 o 
  -5   1   7        0.09       -2.45      2.45 o 
  -4   1   7     1872.43     1890.56     15.04 o 
  -3   1   7     3142.97     3306.55     22.97 o 
  -2   1   7      382.75      390.93      5.82 o 
  -1   1   7     1171.47     1068.82      9.53 o 
   0   1   7       11.14        9.34      2.25 o 
   1   1   7     1238.80     1056.20     10.18 o 
   2   1   7       96.74      125.60      3.79 o 
   3   1   7       24.77       24.16      2.61 o 
   4   1   7      995.77     1033.58     15.89 o 
   5   1   7        4.45       -2.47      3.30 o 
   6   1   7      350.06      349.75      8.87 o 
   7   1   7      125.39      148.79      6.58 o 
   8   1   7      133.34      135.15     11.99 o 
   9   1   7     1230.31     1238.62     29.92 o 
  10   1   7       39.10       54.43     11.32 o 
  11   1   7      436.94      468.93     31.56 o 
  12   1   7      107.74      126.44     19.79 o 
  13   1   7        0.61       35.73     20.16 o 
 -14   2   7        8.59       -4.87     11.85 o 
 -13   2   7       86.20      119.89     15.09 o 
 -12   2   7       30.18       24.75      8.84 o 
 -11   2   7       53.45       49.11      8.45 o 
 -10   2   7      254.43      224.43     11.99 o 
  -9   2   7      168.96      159.55      8.08 o 
  -8   2   7     1077.59     1103.10     14.06 o 
  -7   2   7        1.93       -2.45      3.57 o 
  -6   2   7        2.52        5.36      2.61 o 
  -5   2   7      192.65      178.87      5.22 o 
  -4   2   7      450.78      434.90      6.60 o 
  -3   2   7      474.28      480.93      6.68 o 
  -2   2   7        1.44        7.55      2.17 o 
  -1   2   7     1195.95     1221.57     10.17 o 
   0   2   7     7040.19     7266.01     41.92 o 
   1   2   7     1108.92     1266.30     11.81 o 
   2   2   7       16.03       21.83      3.08 o 
   3   2   7        3.94       15.95      3.11 o 
   4   2   7      246.13      249.95      7.13 o 
   5   2   7      107.72      102.87      5.71 o 
   6   2   7      512.27      526.85     10.82 o 
   7   2   7      342.67      318.53     10.87 o 
   8   2   7       52.42       66.78      7.70 o 
   9   2   7       10.05       -0.47      6.88 o 
  10   2   7      153.10      183.16     17.46 o 
  11   2   7      249.00      268.88     19.89 o 
  12   2   7        2.61        2.73     11.74 o 
  13   2   7        6.34       27.47     21.99 o 
 -14   3   7        7.23        1.11     12.77 o 
 -13   3   7      177.82      165.07     12.69 o 
 -12   3   7      199.64      216.91     13.37 o 
 -11   3   7       59.41       63.70      9.05 o 
 -10   3   7      644.06      703.91     18.77 o 
  -9   3   7       48.05       47.87      6.21 o 
  -8   3   7        1.15        3.15      3.81 o 
  -7   3   7       29.37       24.29      4.09 o 
  -6   3   7        0.45        0.40      3.25 o 
  -5   3   7       15.99       15.76      3.17 o 
  -4   3   7       64.34       53.21      3.54 o 
  -3   3   7        3.70        4.24      2.00 o 
  -2   3   7      777.77      811.47      7.58 o 
  -1   3   7     1930.48     2122.48     15.61 o 
   0   3   7      564.50      558.89      7.27 o 
   1   3   7     4000.33     4398.67     31.29 o 
   2   3   7        0.04       -1.61      3.09 o 
   3   3   7      616.87      619.33      9.39 o 
   4   3   7        7.78        6.81      3.09 o 
   5   3   7       30.34       33.54      3.98 o 
   6   3   7      520.10      475.78      9.81 o 
   7   3   7        1.88       -0.60      5.12 o 
   8   3   7      122.54      118.32     10.11 o 
   9   3   7      153.07      156.87     10.59 o 
  10   3   7      176.29      158.61     12.61 o 
  11   3   7      100.88       81.11     14.46 o 
  12   3   7        0.05       15.53     12.14 o 
  13   3   7       13.85      -11.93     21.56 o 
 -14   4   7       58.70       32.59     11.30 o 
 -13   4   7      159.16      157.74     12.91 o 
 -12   4   7      451.99      419.54     16.77 o 
 -11   4   7       63.46       61.02      9.27 o 
 -10   4   7        0.66        8.18      6.83 o 
  -9   4   7      365.09      366.14     14.08 o 
  -8   4   7      205.33      196.32     11.10 o 
  -7   4   7     1190.26     1144.09     15.48 o 
  -6   4   7      699.98      668.57     10.60 o 
  -5   4   7      197.46      200.38      6.50 o 
  -4   4   7      198.43      196.18      5.61 o 
  -3   4   7       69.90       73.78      4.26 o 
  -2   4   7      414.97      426.27      8.32 o 
  -1   4   7     3548.69     3731.44     25.13 o 
   0   4   7     2855.19     2828.38     21.46 o 
   1   4   7      168.38      174.21      4.52 o 
   2   4   7     1016.24     1111.28     11.36 o 
   3   4   7      568.85      553.37      8.55 o 
   4   4   7      132.06      136.75      5.74 o 
   5   4   7        0.44        1.56      3.26 o 
   6   4   7      154.86      149.25      6.34 o 
   7   4   7      134.62      135.72      7.77 o 
   8   4   7        3.79        5.56      6.28 o 
   9   4   7      203.55      192.93     11.70 o 
  10   4   7      572.17      613.37     21.04 o 
  11   4   7       30.75       28.75      9.87 o 
  12   4   7       89.27      129.15     16.68 o 
  13   4   7       19.68       15.57     13.42 o 
 -14   5   7       41.25       36.89     10.71 o 
 -13   5   7       87.53       91.62     11.52 o 
 -12   5   7      170.52      151.74     11.92 o 
 -11   5   7        1.65        8.13      7.35 o 
 -10   5   7      120.18      135.49      9.47 o 
  -9   5   7       13.32       16.39      6.09 o 
  -8   5   7       17.50       16.81      5.17 o 
  -7   5   7      169.40      138.01      7.04 o 
  -6   5   7        0.13       -2.34      3.80 o 
  -5   5   7       67.14       56.74      3.56 o 
  -4   5   7        1.77        4.33      3.30 o 
  -3   5   7      356.22      395.30      7.57 o 
  -2   5   7        0.09        2.97      2.93 o 
  -1   5   7      231.72      251.95      6.29 o 
   0   5   7     1593.65     1559.87     14.52 o 
   1   5   7        0.00       -1.61      2.13 o 
   2   5   7     1119.62     1163.20     11.87 o 
   3   5   7       30.63       30.38      2.88 o 
   4   5   7      318.52      300.97     11.56 o 
   5   5   7       38.91       37.87      4.44 o 
   6   5   7      751.60      785.46     15.95 o 
   7   5   7      299.06      298.24     10.62 o 
   8   5   7      113.51      114.07      8.58 o 
   9   5   7       67.34       58.65      8.16 o 
  10   5   7        9.11       10.40      9.49 o 
  11   5   7      216.92      208.02     14.70 o 
  12   5   7      273.31      261.77     16.86 o 
 -13   6   7        3.61       -0.72      9.02 o 
 -12   6   7       40.40       45.77      8.76 o 
 -11   6   7        7.93       11.41      8.02 o 
 -10   6   7       13.48       20.22      7.00 o 
  -9   6   7      899.54      901.10     16.48 o 
  -8   6   7      147.09      142.77      7.60 o 
  -7   6   7       78.28       79.90      5.56 o 
  -6   6   7     1084.43     1060.73     15.99 o 
  -5   6   7        7.56       -1.39      3.66 o 
  -4   6   7       34.32       27.00      5.36 o 
  -3   6   7      470.72      468.29      8.34 o 
  -2   6   7       84.06       82.62      4.40 o 
  -1   6   7       95.03      100.13      5.26 o 
   0   6   7      393.34      377.29      6.81 o 
   1   6   7      206.16      222.95      7.99 o 
   2   6   7      129.21      121.48      6.06 o 
   3   6   7      492.33      481.96      9.84 o 
   4   6   7       12.37       12.79      3.95 o 
   5   6   7      396.84      385.91      8.48 o 
   6   6   7       80.42       82.16      6.00 o 
   7   6   7       27.03       19.79      5.81 o 
   8   6   7       12.71        8.43      5.97 o 
   9   6   7      614.64      682.18     18.05 o 
  10   6   7       13.40       22.48      8.59 o 
  11   6   7       77.25      109.49     18.70 o 
  12   6   7       48.22       40.49     11.83 o 
 -13   7   7      102.05      120.96     14.40 o 
 -12   7   7      249.26      282.99     16.68 o 
 -11   7   7       60.65       79.29     11.60 o 
 -10   7   7        0.05        9.04      7.79 o 
  -9   7   7      175.27      160.10      9.43 o 
  -8   7   7      612.40      562.49     14.48 o 
  -7   7   7       72.72       67.81      6.24 o 
  -6   7   7      284.16      285.85      8.99 o 
  -5   7   7      293.26      297.56      8.38 o 
  -4   7   7      208.65      231.59     11.23 o 
  -3   7   7     1738.40     1711.00     23.12 o 
  -2   7   7      418.08      440.77     14.25 o 
  -1   7   7       50.52       40.24      4.57 o 
   0   7   7      459.20      405.71      8.65 o 
   1   7   7        8.10        9.25      3.38 o 
   2   7   7      107.81      114.41      5.98 o 
   3   7   7        0.03       -1.20      3.60 o 
   4   7   7      342.15      309.22     10.61 o 
   5   7   7        1.52       -4.49      4.49 o 
   6   7   7      658.25      689.94     15.53 o 
   7   7   7      191.75      208.04     13.63 o 
   8   7   7      797.31      773.39     19.62 o 
   9   7   7        9.51       11.30      8.07 o 
  10   7   7       27.07       17.58     13.38 o 
  11   7   7       83.54       84.12     26.05 o 
  12   7   7       34.09       16.44     14.58 o 
 -13   8   7       56.02       67.02     13.89 o 
 -12   8   7       72.66       88.46     12.50 o 
 -11   8   7       70.63       57.70     11.34 o 
 -10   8   7       92.10       99.22     10.07 o 
  -9   8   7      286.73      295.59     12.39 o 
  -8   8   7      809.92      749.05     16.13 o 
  -7   8   7      919.46      833.74     15.52 o 
  -6   8   7       42.57       35.84      5.25 o 
  -5   8   7      142.52      141.59      6.41 o 
  -4   8   7      797.80      749.76     12.53 o 
  -3   8   7        6.04        5.76      3.89 o 
  -2   8   7      880.85      817.73     12.21 o 
  -1   8   7      654.26      641.74      9.67 o 
   0   8   7       18.03        6.77      3.57 o 
   1   8   7       52.02       56.71      4.54 o 
   2   8   7      961.67      912.28     16.45 o 
   3   8   7        0.09       -4.50      5.09 o 
   4   8   7       46.46       48.92      6.68 o 
   5   8   7      577.55      560.47     16.00 o 
   6   8   7        0.07        2.47      7.00 o 
   7   8   7        0.55        4.65      7.50 o 
   8   8   7      211.45      212.74     12.89 o 
   9   8   7      430.85      448.11     18.77 o 
  10   8   7       33.74       21.98     10.61 o 
  11   8   7       38.94        5.88     32.25 o 
 -12   9   7       19.87       32.73     13.49 o 
 -11   9   7       54.94       77.10     13.44 o 
 -10   9   7     1131.98     1042.68     30.86 o 
  -9   9   7      115.79       99.99      9.15 o 
  -8   9   7      825.35      801.75     18.77 o 
  -7   9   7       35.94       34.30      6.36 o 
  -6   9   7      388.10      356.10     11.63 o 
  -5   9   7       14.31       13.12      4.44 o 
  -4   9   7      275.65      269.01      8.07 o 
  -3   9   7       62.99       68.30      5.11 o 
  -2   9   7      593.24      584.01     10.39 o 
  -1   9   7      141.32      136.52      7.34 o 
   0   9   7      493.76      461.81     11.67 o 
   1   9   7       19.35       14.16      4.45 o 
   2   9   7     2942.21     2918.92     34.08 o 
   3   9   7      291.24      277.28     11.80 o 
   4   9   7      225.14      230.58     11.00 o 
   5   9   7       23.55       17.81      8.55 o 
   6   9   7        4.05       14.00      6.95 o 
   7   9   7       64.68       59.24      8.47 o 
   8   9   7       19.06       18.68      8.36 o 
   9   9   7        0.01       -7.82      7.82 o 
  10   9   7        1.74       10.75     11.20 o 
  11   9   7       13.00       30.93     15.32 o 
 -11  10   7        0.69       -2.51     12.29 o 
 -10  10   7      390.44      409.24     20.02 o 
  -9  10   7        0.09       -3.54      7.74 o 
  -8  10   7      164.68      166.49     11.31 o 
  -7  10   7        2.37       -2.40      6.00 o 
  -6  10   7      162.80      141.79     10.23 o 
  -5  10   7       95.79       80.72      7.87 o 
  -4  10   7      203.14      215.41      8.85 o 
  -3  10   7       14.78       23.59      4.80 o 
  -2  10   7       19.63        3.76      4.23 o 
  -1  10   7      641.69      657.87     17.66 o 
   0  10   7     1007.46     1045.67     17.69 o 
   1  10   7       17.56       20.03      4.80 o 
   2  10   7      376.69      353.49     11.07 o 
   3  10   7        9.60        2.04      5.63 o 
   4  10   7      276.06      270.64     11.68 o 
   5  10   7      155.36      136.56     13.96 o 
   6  10   7       38.22       27.88      7.09 o 
   7  10   7       99.67       83.26      9.05 o 
   8  10   7       36.78       29.38      8.66 o 
   9  10   7       26.99       21.64      8.94 o 
  10  10   7       28.32        7.98      8.74 o 
 -11  11   7      274.73      263.27     20.73 o 
 -10  11   7      241.16      245.29     16.51 o 
  -9  11   7       19.54       23.55      9.88 o 
  -8  11   7      200.67      196.23     11.56 o 
  -7  11   7        7.47        7.20      6.62 o 
  -6  11   7        3.28       -5.42      5.42 o 
  -5  11   7        4.50       -5.59      5.59 o 
  -4  11   7      126.92      131.90      9.07 o 
  -3  11   7       18.49       18.32      5.21 o 
  -2  11   7      371.32      349.29     11.74 o 
  -1  11   7       94.70      108.78      8.05 o 
   0  11   7       63.92       51.20      7.26 o 
   1  11   7       15.77        8.37      4.96 o 
   2  11   7     1479.46     1461.92     22.99 o 
   3  11   7        2.26        6.44      5.18 o 
   4  11   7        0.69       -0.84      6.64 o 
   5  11   7      316.84      307.61     13.00 o 
   6  11   7       84.20       78.89     10.26 o 
   7  11   7      218.85      239.19     12.07 o 
   8  11   7       33.48       33.64      7.74 o 
   9  11   7        0.47        7.99      8.28 o 
 -10  12   7        2.68       25.85     14.81 o 
  -9  12   7       16.28        2.70      9.45 o 
  -8  12   7       39.44       35.80      8.34 o 
  -7  12   7        1.35        2.68      6.84 o 
  -6  12   7       76.51       80.42      7.98 o 
  -5  12   7        3.93       11.21      6.15 o 
  -4  12   7       61.01       60.99      7.08 o 
  -3  12   7      428.36      424.49     15.05 o 
  -2  12   7       14.02        3.25      6.02 o 
  -1  12   7      634.73      685.49     15.42 o 
   0  12   7       69.27       74.00      6.75 o 
   1  12   7       38.35       47.05      6.65 o 
   2  12   7       56.58       53.93      6.12 o 
   3  12   7        0.93        5.40      4.80 o 
   4  12   7      113.70      121.73      8.36 o 
   5  12   7       17.77       20.79      6.17 o 
   6  12   7       77.52       73.46      8.19 o 
   7  12   7        0.96        1.03      6.08 o 
   8  12   7       41.74       25.46      7.41 o 
  -9  13   7      198.57      222.45     20.76 o 
  -8  13   7       18.21       22.07      8.67 o 
  -7  13   7       46.48       38.04      8.10 o 
  -6  13   7       17.24       18.74      6.96 o 
  -5  13   7      225.86      231.45     10.93 o 
  -4  13   7      125.45      156.55     10.13 o 
  -3  13   7       94.74      133.88      8.97 o 
  -2  13   7       38.20       34.00      7.03 o 
  -1  13   7        7.61        2.94      5.68 o 
   0  13   7       34.70       17.77      5.77 o 
   1  13   7       24.57       20.88      5.86 o 
   2  13   7       22.04       12.96      5.40 o 
   3  13   7        0.60       -1.40      4.71 o 
   4  13   7       28.71       21.49      5.14 o 
   5  13   7        1.07       -3.07      4.93 o 
   6  13   7        4.99        9.71     12.17 o 
   7  13   7       91.74       79.52     16.24 o 
  -7  14   7       27.87       32.53      8.56 o 
  -6  14   7       36.07       23.04      8.28 o 
  -5  14   7       12.38       11.07      7.07 o 
  -4  14   7       39.80       18.89     10.60 o 
  -3  14   7      107.96      142.38     11.04 o 
  -2  14   7      103.89       79.13      8.42 o 
  -1  14   7       91.76       72.03      7.85 o 
   0  14   7       77.21       98.21      8.59 o 
   1  14   7       20.51       22.07      7.28 o 
   2  14   7        6.05        1.36      4.98 o 
   3  14   7       47.32       41.32      6.64 o 
   4  14   7       29.54       34.36     15.79 o 
   5  14   7       16.58        6.84     10.60 o 
   6  14   7        4.06       18.21     16.86 o 
  -5  15   7        7.97       16.67      8.12 o 
  -4  15   7      164.82      190.34     22.68 o 
  -3  15   7      266.83      309.29     13.42 o 
  -2  15   7        4.05       13.67      7.99 o 
  -1  15   7       33.28       23.95      7.06 o 
   0  15   7       17.60        6.56      5.68 o 
   1  15   7       20.24        4.75      7.80 o 
   2  15   7        5.83        9.12     10.21 o 
   3  15   7        0.42       -0.45      9.72 o 
   4  15   7       19.39       34.28     10.21 o 
 -14   0   8      371.11      373.62     31.04 o 
 -12   0   8       14.08       28.34     15.14 o 
 -10   0   8      650.13      644.20     20.77 o 
  -8   0   8       30.96       18.58      5.87 o 
  -6   0   8     1207.20     1271.45     21.78 o 
  -4   0   8        3.53       10.08      3.64 o 
  -2   0   8      637.79      574.21     10.61 o 
   0   0   8      308.28      319.32      6.98 o 
   2   0   8       29.81       25.30      4.45 o 
   4   0   8     1320.74     1295.97     20.68 o 
   6   0   8        0.00       -3.74      3.74 o 
   8   0   8      504.44      503.48     27.18 o 
  10   0   8      362.87      383.93     27.49 o 
  12   0   8       87.77       75.86     26.39 o 
 -14   1   8        1.04        5.17     12.22 o 
 -13   1   8      107.27       99.23     14.24 o 
 -12   1   8       10.28        1.89     16.45 o 
 -11   1   8       44.23       28.32      8.19 o 
 -10   1   8       39.83       24.84     11.56 o 
  -9   1   8     1179.83     1196.82     19.04 o 
  -8   1   8       56.96       44.68      4.88 o 
  -7   1   8       35.90       40.66      4.09 o 
  -6   1   8      772.91      771.08     10.01 o 
  -5   1   8      126.31      118.50      4.32 o 
  -4   1   8       68.52       69.55      3.52 o 
  -3   1   8      370.61      377.35      6.52 o 
  -2   1   8       22.44       21.22      2.42 o 
  -1   1   8       13.29        2.93      2.35 o 
   0   1   8      133.98      110.66      3.66 o 
   1   1   8       33.70       16.30      2.83 o 
   2   1   8      463.31      466.52      7.66 o 
   3   1   8        1.76        4.27      2.53 o 
   4   1   8      257.47      239.74      6.85 o 
   5   1   8        0.16       -2.65      3.79 o 
   6   1   8       58.88       55.87      5.07 o 
   7   1   8       56.49       55.77      6.17 o 
   8   1   8      760.87      770.45     18.64 o 
   9   1   8       39.64       34.73     10.00 o 
  10   1   8        0.92        9.38     12.90 o 
  11   1   8        3.55        6.64     12.02 o 
  12   1   8       36.13       11.02     15.68 o 
  13   1   8       16.28       54.52     17.68 o 
 -14   2   8        2.93        3.24     12.45 o 
 -13   2   8       32.52       16.60     11.95 o 
 -12   2   8       95.28       70.88      9.89 o 
 -11   2   8      201.05      174.95     11.81 o 
 -10   2   8      878.98      874.15     21.02 o 
  -9   2   8      182.22      188.81     10.77 o 
  -8   2   8       59.28       58.67      5.71 o 
  -7   2   8      456.48      456.35     10.01 o 
  -6   2   8        7.30        2.89      2.96 o 
  -5   2   8      606.51      588.62      8.09 o 
  -4   2   8        4.59       -0.64      2.64 o 
  -3   2   8      982.11     1019.21     10.32 o 
  -2   2   8      388.54      399.92      6.18 o 
  -1   2   8      154.92      130.77      3.94 o 
   0   2   8     1161.28     1282.17     11.76 o 
   1   2   8       32.64       32.75      3.44 o 
   2   2   8       95.45       93.50      4.42 o 
   3   2   8        7.95       16.98      3.62 o 
   4   2   8       82.01       65.98      4.60 o 
   5   2   8      138.38      146.88      6.31 o 
   6   2   8       31.54       28.43      5.09 o 
   7   2   8        0.40       -5.34      5.34 o 
   8   2   8      161.72      171.02     11.13 o 
   9   2   8       14.97        8.47      7.15 o 
  10   2   8      468.26      518.75     55.40 o 
  11   2   8        8.96       -1.60     12.49 o 
  12   2   8      162.76      130.94     18.51 o 
  13   2   8       71.11       70.73     19.81 o 
 -14   3   8      168.96      188.59     18.08 o 
 -13   3   8        1.62        6.48      9.56 o 
 -12   3   8      448.08      435.29     24.06 o 
 -11   3   8      233.36      238.73     13.40 o 
 -10   3   8      744.95      764.85     34.79 o 
  -9   3   8       47.67       27.82      8.85 o 
  -8   3   8      651.56      654.16     13.67 o 
  -7   3   8      210.95      199.43      6.71 o 
  -6   3   8       15.00        7.49      3.92 o 
  -5   3   8      576.30      648.53      9.69 o 
  -4   3   8      492.73      467.88      6.78 o 
  -3   3   8     1618.34     1571.14     12.98 o 
  -2   3   8      610.25      605.60      6.79 o 
  -1   3   8      490.44      484.76      7.41 o 
   0   3   8      127.80      125.42      4.47 o 
   1   3   8      516.70      594.75      8.48 o 
   2   3   8      376.57      370.19      7.82 o 
   3   3   8      204.40      194.62      6.12 o 
   4   3   8        0.12        2.24      3.47 o 
   5   3   8       57.88       76.19      5.86 o 
   6   3   8      100.86      120.70      6.38 o 
   7   3   8     1672.99     1643.90     26.67 o 
   8   3   8     1046.17     1015.48     21.23 o 
   9   3   8       68.46       52.18     10.00 o 
  10   3   8       25.28       33.91     12.01 o 
  11   3   8      315.93      298.12     20.76 o 
  12   3   8       29.72       36.40     20.27 o 
  13   3   8        3.76      -15.54     15.54 o 
 -14   4   8       16.17       24.51     14.87 o 
 -13   4   8       37.38       22.77     11.19 o 
 -12   4   8      120.40      112.79     11.45 o 
 -11   4   8       22.53        2.29      9.04 o 
 -10   4   8        0.54        1.05      7.25 o 
  -9   4   8      566.18      614.18     15.87 o 
  -8   4   8      225.98      239.95      9.40 o 
  -7   4   8       16.11        8.80      4.62 o 
  -6   4   8     1411.40     1427.56     18.71 o 
  -5   4   8      164.94      144.75      5.69 o 
  -4   4   8      246.38      251.72      6.58 o 
  -3   4   8        0.37        0.13      3.27 o 
  -2   4   8      620.21      635.75      8.87 o 
  -1   4   8     2093.72     2162.75     17.11 o 
   0   4   8       11.56       10.33      2.94 o 
   1   4   8     1382.15     1491.82     14.76 o 
   2   4   8      236.96      254.51      6.47 o 
   3   4   8        0.34        1.60      3.43 o 
   4   4   8      272.45      281.99      8.72 o 
   5   4   8        4.24       -1.37      3.42 o 
   6   4   8       27.09       36.78      5.39 o 
   7   4   8      469.89      427.13     13.10 o 
   8   4   8        0.55        6.78      7.68 o 
   9   4   8        0.00        9.13      9.71 o 
  10   4   8      105.04      110.21     11.87 o 
  11   4   8        1.80       -6.60     10.26 o 
  12   4   8       45.41       34.64     13.94 o 
 -14   5   8        0.00       16.54     11.30 o 
 -13   5   8        8.61        3.70      8.94 o 
 -12   5   8      272.23      251.46     14.19 o 
 -11   5   8      183.33      187.49     12.29 o 
 -10   5   8       26.73       19.78      7.30 o 
  -9   5   8      179.65      193.89      9.77 o 
  -8   5   8      769.71      750.42     15.04 o 
  -7   5   8      373.79      391.44     11.06 o 
  -6   5   8     1464.03     1509.75     18.33 o 
  -5   5   8      782.95      808.64     10.69 o 
  -4   5   8       68.17       65.02      4.89 o 
  -3   5   8       73.61       73.56      4.68 o 
  -2   5   8      412.31      459.77      8.63 o 
  -1   5   8     2193.56     2348.10     22.54 o 
   0   5   8        1.87        3.83      2.92 o 
   1   5   8       60.31       88.16      4.53 o 
   2   5   8       61.31       59.91      4.74 o 
   3   5   8      124.60      144.14      5.62 o 
   4   5   8      109.53       97.04      5.79 o 
   5   5   8      112.49      104.59      6.45 o 
   6   5   8     1011.78      993.15     16.61 o 
   7   5   8      309.93      307.61     12.00 o 
   8   5   8      148.29      116.07      9.24 o 
   9   5   8       36.46       34.71     10.56 o 
  10   5   8       45.98       45.27     10.62 o 
  11   5   8        2.77        8.35     10.00 o 
  12   5   8        7.66        8.72     13.00 o 
 -13   6   8       12.42       -0.94      9.20 o 
 -12   6   8        7.13       -3.45      7.82 o 
 -11   6   8       12.06        3.50      7.23 o 
 -10   6   8        0.05       -0.67      7.31 o 
  -9   6   8      193.84      199.46      9.91 o 
  -8   6   8      832.50      812.92     15.44 o 
  -7   6   8      142.86      131.71      6.81 o 
  -6   6   8       26.25       21.20      4.64 o 
  -5   6   8      318.03      269.89      8.21 o 
  -4   6   8      985.07      954.92     13.84 o 
  -3   6   8       98.08       80.52      5.01 o 
  -2   6   8      518.16      541.81      9.86 o 
  -1   6   8      533.41      606.95     10.21 o 
   0   6   8      192.18      194.89      6.93 o 
   1   6   8       17.07       13.26      3.87 o 
   2   6   8       62.34       67.38      3.76 o 
   3   6   8        5.12        1.96      4.11 o 
   4   6   8       81.58       75.75      4.92 o 
   5   6   8       87.17       95.41      6.71 o 
   6   6   8      150.04      164.84      8.23 o 
   7   6   8      105.70      110.94      8.26 o 
   8   6   8       26.76       20.77      6.97 o 
   9   6   8       59.92       46.53      8.71 o 
  10   6   8       35.05       29.10     11.69 o 
  11   6   8        4.87       -6.92     10.35 o 
  12   6   8       36.81       43.66     11.62 o 
 -13   7   8      157.93      198.47     14.43 o 
 -12   7   8      187.33      162.60     14.50 o 
 -11   7   8       84.10       78.12     13.57 o 
 -10   7   8      170.43      158.39     12.71 o 
  -9   7   8       67.13       76.68     11.73 o 
  -8   7   8       82.35       79.46      7.70 o 
  -7   7   8      256.51      244.35      9.96 o 
  -6   7   8      112.88      105.43      6.77 o 
  -5   7   8      328.20      355.56      9.93 o 
  -4   7   8        3.50       -3.71      3.98 o 
  -3   7   8       52.79       34.38      5.39 o 
  -2   7   8      511.32      537.94     11.14 o 
  -1   7   8      113.44       99.52      5.28 o 
   0   7   8        0.56        0.48      3.34 o 
   1   7   8      219.66      182.64      7.85 o 
   2   7   8       74.08       76.55      5.53 o 
   3   7   8      158.98      170.13      8.68 o 
   4   7   8       84.57       91.72      7.87 o 
   5   7   8       41.53       33.75      8.19 o 
   6   7   8      849.77      878.82     21.71 o 
   7   7   8      911.47      939.76     21.13 o 
   8   7   8       25.79       19.44      7.35 o 
   9   7   8        6.42       17.37      8.81 o 
  10   7   8      174.61      185.83     21.08 o 
  11   7   8       83.81       62.37     13.92 o 
 -12   8   8        0.90        3.36      9.79 o 
 -11   8   8      188.50      214.28     17.32 o 
 -10   8   8      233.95      241.84     14.74 o 
  -9   8   8        1.62       -0.22      7.50 o 
  -8   8   8      160.79      174.23      9.58 o 
  -7   8   8       45.72       49.91      6.50 o 
  -6   8   8      319.22      319.19     11.33 o 
  -5   8   8       22.80       18.59      5.14 o 
  -4   8   8      343.96      343.28      9.52 o 
  -3   8   8     1020.39     1059.05     21.76 o 
  -2   8   8      362.09      331.05     10.12 o 
  -1   8   8     1439.86     1437.70     19.40 o 
   0   8   8      529.03      516.27     11.37 o 
   1   8   8        8.68       13.84      4.55 o 
   2   8   8      110.33      123.92      8.05 o 
   3   8   8      154.35      168.21      9.40 o 
   4   8   8       22.28       16.70      7.93 o 
   5   8   8      297.56      338.33     15.19 o 
   6   8   8        5.73       14.17      8.11 o 
   7   8   8       32.12       29.54      7.89 o 
   8   8   8        3.12        5.43      7.68 o 
   9   8   8      259.66      237.73     22.52 o 
  10   8   8       17.83       -0.26     12.47 o 
  11   8   8       55.61       28.45     15.22 o 
 -12   9   8       19.91       20.27     12.60 o 
 -11   9   8      218.32      278.93     30.57 o 
 -10   9   8       67.79       55.90     20.79 o 
  -9   9   8       52.23       48.52     11.31 o 
  -8   9   8      163.18      176.85     13.54 o 
  -7   9   8       14.74       11.68      5.65 o 
  -6   9   8      360.35      355.05     13.06 o 
  -5   9   8      201.92      230.08      8.80 o 
  -4   9   8        0.01        0.71      4.35 o 
  -3   9   8      139.75      146.22      6.74 o 
  -2   9   8      132.76      104.41      6.30 o 
  -1   9   8      142.05      152.05      7.02 o 
   0   9   8       39.76       39.88      5.25 o 
   1   9   8      120.91      119.23      7.21 o 
   2   9   8       43.11       28.73      5.65 o 
   3   9   8      156.28      130.09      9.41 o 
   4   9   8      541.07      514.45     16.32 o 
   5   9   8       31.27       19.77      7.69 o 
   6   9   8       43.81       38.42      8.10 o 
   7   9   8        5.21        1.38     10.21 o 
   8   9   8       24.95       38.38      8.95 o 
   9   9   8      358.11      370.95     20.28 o 
  10   9   8       62.08       55.50     12.96 o 
 -11  10   8      414.55      462.87     25.65 o 
 -10  10   8        7.37        9.34     11.63 o 
  -9  10   8      145.40      144.04     13.70 o 
  -8  10   8      225.29      194.11     11.92 o 
  -7  10   8       12.68        6.11      6.99 o 
  -6  10   8        0.47        7.64      6.29 o 
  -5  10   8       55.92       61.34      7.20 o 
  -4  10   8      415.38      415.31     11.02 o 
  -3  10   8      543.21      546.43     12.07 o 
  -2  10   8       38.62       40.03      5.23 o 
  -1  10   8      398.72      424.46     12.38 o 
   0  10   8      369.76      377.36     10.43 o 
   1  10   8      233.56      243.28      9.51 o 
   2  10   8      796.54      802.81     16.92 o 
   3  10   8       15.58       17.72      5.83 o 
   4  10   8       61.62       53.55      7.55 o 
   5  10   8      319.15      302.83     14.24 o 
   6  10   8      286.03      288.28     14.69 o 
   7  10   8      420.08      430.35     17.77 o 
   8  10   8       54.60       55.23      9.69 o 
   9  10   8      455.58      515.39     20.30 o 
  10  10   8        1.31       -5.93      9.84 o 
 -10  11   8      126.43      117.44     26.56 o 
  -9  11   8        3.98       -7.58     12.40 o 
  -8  11   8      125.40      120.20     11.88 o 
  -7  11   8      332.16      370.55     14.74 o 
  -6  11   8        0.03       -2.67      6.35 o 
  -5  11   8       43.96       47.22      8.05 o 
  -4  11   8      167.65      167.98      8.87 o 
  -3  11   8       28.64       31.88      6.19 o 
  -2  11   8       64.16       84.94      7.93 o 
  -1  11   8       21.57       21.86      5.92 o 
   0  11   8        4.43       -4.55      4.55 o 
   1  11   8       55.56       49.67      6.83 o 
   2  11   8      217.16      201.41      9.72 o 
   3  11   8       58.91       59.90      6.84 o 
   4  11   8      102.51      107.49      9.68 o 
   5  11   8       95.81      134.96     10.37 o 
   6  11   8      102.69      114.56     10.53 o 
   7  11   8       74.04       75.71      9.23 o 
   8  11   8        0.31       -1.80      7.76 o 
   9  11   8       63.39       69.21     10.07 o 
  -9  12   8      660.02      665.28     29.57 o 
  -8  12   8      193.53      195.79     14.89 o 
  -7  12   8       77.93       80.78      9.07 o 
  -6  12   8       68.76       88.50      8.67 o 
  -5  12   8       20.58        5.81      6.56 o 
  -4  12   8       71.07       65.39      7.72 o 
  -3  12   8       33.18       25.66      9.27 o 
  -2  12   8      456.48      499.57     15.68 o 
  -1  12   8      253.38      234.01     13.28 o 
   0  12   8      180.11      175.41      8.23 o 
   1  12   8        3.42       10.15      6.07 o 
   2  12   8      103.86      107.33      7.97 o 
   3  12   8       55.18       56.22      6.64 o 
   4  12   8       58.06       44.23      6.79 o 
   5  12   8        0.00       -1.04      6.42 o 
   6  12   8        0.19       10.22     17.35 o 
   7  12   8      127.81      108.11      9.65 o 
   8  12   8        4.46       -0.23      7.11 o 
  -8  13   8      178.24      204.04     14.13 o 
  -7  13   8       38.20       56.36      8.97 o 
  -6  13   8       39.93       33.51      8.14 o 
  -5  13   8       58.77       71.17      8.23 o 
  -4  13   8        1.10        0.10      6.89 o 
  -3  13   8      298.58      304.35     14.65 o 
  -2  13   8      310.29      327.63     14.83 o 
  -1  13   8        0.06        3.50      6.96 o 
   0  13   8        3.89        2.64      5.66 o 
   1  13   8       41.14       55.19      7.20 o 
   2  13   8      158.80      167.25      9.14 o 
   3  13   8       57.15       58.47      7.07 o 
   4  13   8       31.78       37.12      6.38 o 
   5  13   8      106.11      114.52      8.11 o 
   6  13   8      359.18      387.60     20.18 o 
   7  13   8       22.77       16.87      6.74 o 
  -7  14   8       68.58       57.28     11.45 o 
  -6  14   8       59.65       62.22     10.33 o 
  -5  14   8       27.55       24.10      8.33 o 
  -4  14   8       17.14       22.60      8.33 o 
  -3  14   8      369.13      396.48     18.54 o 
  -2  14   8       59.60       66.91      9.64 o 
  -1  14   8       36.16       36.16      8.07 o 
   0  14   8      458.97      519.44     15.83 o 
   1  14   8       12.87       11.65      6.78 o 
   2  14   8      116.43      147.23      8.82 o 
   3  14   8        0.62       -0.62      5.24 o 
   4  14   8      267.60      275.11     10.77 o 
   5  14   8       17.95       19.43      4.93 o 
  -4  15   8       30.03       43.05     11.93 o 
  -3  15   8       22.29       17.08      9.73 o 
  -2  15   8        5.35       31.03      9.73 o 
  -1  15   8      219.08      204.86     12.41 o 
   0  15   8        0.08       13.31      6.73 o 
   1  15   8      228.28      284.52     12.56 o 
   2  15   8       89.84      112.43      9.87 o 
   3  15   8       98.48      121.17      7.52 o 
 -13   0   9      253.34      227.81     26.75 o 
 -11   0   9       18.43       15.29     13.29 o 
  -9   0   9       19.74       14.93      8.07 o 
  -7   0   9     1529.23     1484.66     36.23 o 
  -5   0   9     1573.79     1583.85     22.27 o 
  -3   0   9      438.52      492.91     10.65 o 
  -1   0   9      116.60      108.88      6.10 o 
   1   0   9        8.71       28.19      4.45 o 
   3   0   9     1707.43     1718.35     23.70 o 
   5   0   9      159.68      141.25      7.13 o 
   7   0   9      936.81      886.42     37.01 o 
   9   0   9     1262.80     1200.11     44.35 o 
  11   0   9        0.93       -9.53     20.52 o 
 -14   1   9       18.91       38.80     20.32 o 
 -13   1   9        2.87      -10.79     10.79 o 
 -12   1   9       51.25       25.42     15.38 o 
 -11   1   9       24.55       10.09      8.36 o 
 -10   1   9       10.40       11.99      9.41 o 
  -9   1   9       19.35        3.32      5.63 o 
  -8   1   9       38.59       49.61      5.60 o 
  -7   1   9       28.83       31.71      4.08 o 
  -6   1   9       71.23       66.19      4.31 o 
  -5   1   9      844.21      906.10     10.80 o 
  -4   1   9        4.49       -1.75      2.80 o 
  -3   1   9       83.00       98.27      4.36 o 
  -2   1   9       12.67        9.69      2.73 o 
  -1   1   9     1430.80     1414.65     12.43 o 
   0   1   9       51.76       55.59      3.65 o 
   1   1   9      290.27      214.72      5.35 o 
   2   1   9      564.05      592.28     10.67 o 
   3   1   9      226.91      263.61      8.66 o 
   4   1   9       68.27       89.16      5.37 o 
   5   1   9      138.28       97.07      5.81 o 
   6   1   9      426.20      430.03     11.74 o 
   7   1   9      792.69      760.13     17.48 o 
   8   1   9        2.27        4.72      7.17 o 
   9   1   9       74.11       95.95     12.81 o 
  10   1   9      411.18      424.46     23.68 o 
  11   1   9        3.37        0.12     13.77 o 
  12   1   9        9.52       -6.10     15.92 o 
 -14   2   9       85.32      107.67     18.83 o 
 -13   2   9       18.01        6.59     11.95 o 
 -12   2   9       17.15       19.42      9.31 o 
 -11   2   9      688.76      691.03     26.12 o 
 -10   2   9        7.73       -8.47      8.47 o 
  -9   2   9        0.09        7.59      6.62 o 
  -8   2   9      229.81      221.66      9.52 o 
  -7   2   9      185.45      186.31      5.75 o 
  -6   2   9       33.84       41.71      3.94 o 
  -5   2   9      273.88      269.97      6.65 o 
  -4   2   9      535.98      520.74      8.23 o 
  -3   2   9       65.71       71.76      3.61 o 
  -2   2   9       48.01       71.50      3.64 o 
  -1   2   9     1752.12     1811.01     14.65 o 
   0   2   9      563.30      553.78      7.62 o 
   1   2   9      458.47      435.42      8.22 o 
   2   2   9        0.38       -0.02      3.04 o 
   3   2   9       22.96       35.34      4.15 o 
   4   2   9      654.83      630.25     11.30 o 
   5   2   9      428.99      423.17      9.80 o 
   6   2   9      677.97      694.84     14.50 o 
   7   2   9      295.73      302.30     12.55 o 
   8   2   9      241.16      288.37     13.47 o 
   9   2   9       33.81       20.99      8.62 o 
  10   2   9      501.52      451.68     23.87 o 
  11   2   9      238.89      223.13     29.46 o 
  12   2   9       36.16       21.35     31.15 o 
 -14   3   9      241.18      257.24     34.22 o 
 -13   3   9      123.34       99.30     12.51 o 
 -12   3   9      104.43       85.69     10.63 o 
 -11   3   9      169.61      167.81     12.12 o 
 -10   3   9       57.92       30.21     12.62 o 
  -9   3   9      113.68      124.90     11.30 o 
  -8   3   9       38.79       27.08      6.12 o 
  -7   3   9       60.06       55.58      5.08 o 
  -6   3   9       85.57      106.38      5.74 o 
  -5   3   9        0.17        3.55      2.84 o 
  -4   3   9      101.59       99.80      4.47 o 
  -3   3   9     1726.63     1905.17     16.23 o 
  -2   3   9      503.46      526.06      7.39 o 
  -1   3   9       69.77       74.69      4.00 o 
   0   3   9     1288.73     1307.53     13.47 o 
   1   3   9     1698.36     1740.14     17.02 o 
   2   3   9       49.78       62.19      4.42 o 
   3   3   9       69.83       69.04      4.65 o 
   4   3   9      107.24      118.41      5.78 o 
   5   3   9      217.55      253.13      9.15 o 
   6   3   9       31.31       19.04      5.30 o 
   7   3   9       50.60       38.12      7.21 o 
   8   3   9       96.60       96.13     13.44 o 
   9   3   9      371.70      359.71     32.64 o 
  10   3   9      468.49      461.24     19.19 o 
  11   3   9        0.39      -10.54     14.66 o 
  12   3   9       74.62       49.21     15.83 o 
 -14   4   9      266.26      259.73     19.83 o 
 -13   4   9      157.62      148.92     13.84 o 
 -12   4   9        0.13        9.77      9.00 o 
 -11   4   9      306.89      314.79     15.19 o 
 -10   4   9       58.68       65.51      9.28 o 
  -9   4   9       16.58        0.48     11.24 o 
  -8   4   9       15.42       10.23      6.04 o 
  -7   4   9        1.46       -4.39      4.39 o 
  -6   4   9      291.41      308.88      8.01 o 
  -5   4   9       30.41       41.41      4.43 o 
  -4   4   9     1341.17     1379.21     14.45 o 
  -3   4   9        3.30        7.35      3.58 o 
  -2   4   9       38.16       62.48      3.59 o 
  -1   4   9      355.17      364.26      6.74 o 
   0   4   9      657.11      733.31     10.23 o 
   1   4   9      701.12      743.85     10.36 o 
   2   4   9      249.58      310.99      7.58 o 
   3   4   9     1181.62     1119.55     17.60 o 
   4   4   9      296.59      280.37      9.78 o 
   5   4   9       59.07       45.46      5.06 o 
   6   4   9      194.80      206.86      9.00 o 
   7   4   9     1345.77     1289.45     22.00 o 
   8   4   9      367.98      368.84     28.02 o 
   9   4   9       11.65        6.94      9.48 o 
  10   4   9        0.44       -1.48      8.99 o 
  11   4   9       52.03       56.99     16.20 o 
  12   4   9      109.50       98.76     16.37 o 
 -13   5   9      530.11      529.72     20.25 o 
 -12   5   9      836.92      867.69     22.98 o 
 -11   5   9        8.43       -3.80      8.01 o 
 -10   5   9      150.97      111.83     13.89 o 
  -9   5   9       78.75      101.98      8.77 o 
  -8   5   9     1038.24     1026.08     18.93 o 
  -7   5   9      398.08      395.06     11.37 o 
  -6   5   9       34.75       22.75      4.52 o 
  -5   5   9     1111.82     1096.28     12.60 o 
  -4   5   9       50.11       58.61      4.95 o 
  -3   5   9       10.96       12.76      3.82 o 
  -2   5   9       65.87       59.99      4.70 o 
  -1   5   9      445.74      431.88      9.05 o 
   0   5   9     2203.94     2289.06     22.25 o 
   1   5   9       26.53       27.99      3.79 o 
   2   5   9      929.38      932.40     13.70 o 
   3   5   9      174.27      162.01      7.86 o 
   4   5   9      684.13      600.39     12.97 o 
   5   5   9        5.89       -5.25      5.25 o 
   6   5   9       33.83       26.24      6.36 o 
   7   5   9      291.39      302.29     12.28 o 
   8   5   9       12.84        4.14      7.23 o 
   9   5   9       99.80      106.00     11.50 o 
  10   5   9       68.16       80.30     11.75 o 
  11   5   9       80.31       97.40     15.74 o 
  12   5   9       18.16        8.92     13.07 o 
 -13   6   9       24.14       11.71     11.53 o 
 -12   6   9      346.57      376.39     19.12 o 
 -11   6   9      155.28      152.86     11.04 o 
 -10   6   9      674.39      728.67     19.93 o 
  -9   6   9        0.51        0.90      6.84 o 
  -8   6   9      198.15      192.72      9.33 o 
  -7   6   9       56.39       54.52      7.27 o 
  -6   6   9        4.14        3.51      5.49 o 
  -5   6   9      439.06      425.15     10.98 o 
  -4   6   9        1.98        1.17      4.06 o 
  -3   6   9      413.62      420.03      9.45 o 
  -2   6   9      271.38      228.01      7.17 o 
  -1   6   9      824.86      828.22     12.24 o 
   0   6   9      867.72      868.27     14.26 o 
   1   6   9      150.39      174.26      7.03 o 
   2   6   9      121.91      111.33      4.93 o 
   3   6   9      976.83      931.45     13.25 o 
   4   6   9     1067.24     1106.68     18.48 o 
   5   6   9        0.01       -6.38      7.21 o 
   6   6   9       43.76       29.21      6.17 o 
   7   6   9      371.21      392.15     13.46 o 
   8   6   9      961.91      893.76     22.02 o 
   9   6   9       46.22       32.74      9.77 o 
  10   6   9        0.01        5.87     11.05 o 
  11   6   9       20.31       36.82     18.99 o 
 -13   7   9        0.47      -10.28     10.28 o 
 -12   7   9       16.19       15.11      9.79 o 
 -11   7   9       24.11       35.09     11.04 o 
 -10   7   9        4.46       -8.14      8.14 o 
  -9   7   9      255.12      291.64     15.22 o 
  -8   7   9        6.90       -0.71      7.90 o 
  -7   7   9     1738.77     1726.96     24.35 o 
  -6   7   9      336.26      293.02     10.48 o 
  -5   7   9      926.29      933.53     16.43 o 
  -4   7   9       84.02       90.05      6.61 o 
  -3   7   9     1525.16     1519.20     18.62 o 
  -2   7   9      981.46      985.81     20.37 o 
  -1   7   9      504.38      493.53     10.17 o 
   0   7   9       70.86       69.42      5.17 o 
   1   7   9       77.35       88.54      5.82 o 
   2   7   9      161.30      174.32      7.18 o 
   3   7   9      627.46      594.46     22.01 o 
   4   7   9      688.27      601.88     12.10 o 
   5   7   9       63.72       64.01      7.84 o 
   6   7   9      157.40      136.12      8.98 o 
   7   7   9       32.62       34.12      7.71 o 
   8   7   9       15.27        8.14      7.43 o 
   9   7   9        2.14        0.87      8.93 o 
  10   7   9       18.44       26.57     12.18 o 
  11   7   9       13.26        4.49     12.62 o 
 -12   8   9       26.89       40.79     11.95 o 
 -11   8   9        0.54       10.92     10.24 o 
 -10   8   9       44.94       55.12     11.06 o 
  -9   8   9       31.10       36.45      9.82 o 
  -8   8   9        0.52       -5.19      7.06 o 
  -7   8   9       98.54      106.20      8.16 o 
  -6   8   9       25.81       21.75      6.86 o 
  -5   8   9      155.76      160.72      7.77 o 
  -4   8   9      696.93      732.61     15.77 o 
  -3   8   9       49.74       51.48      6.23 o 
  -2   8   9      118.40      109.76      6.49 o 
  -1   8   9        0.36       -1.90      4.31 o 
   0   8   9        0.32       -1.87      4.61 o 
   1   8   9        0.61       -1.42      5.67 o 
   2   8   9      158.17      139.12      9.08 o 
   3   8   9      184.34      202.37     11.30 o 
   4   8   9      198.08      207.39     11.71 o 
   5   8   9        0.24       -5.18     14.51 o 
   6   8   9      227.99      189.97     19.23 o 
   7   8   9       14.04       17.79      8.77 o 
   8   8   9       29.99       21.79      9.16 o 
   9   8   9      158.44      172.13     25.80 o 
  10   8   9        1.60        2.95     14.48 o 
 -11   9   9       25.05       26.29     12.20 o 
 -10   9   9       10.86       13.60     12.65 o 
  -9   9   9       29.43       37.51     11.80 o 
  -8   9   9        3.84        8.02      7.48 o 
  -7   9   9        0.55       10.13      6.30 o 
  -6   9   9      197.70      194.69      9.26 o 
  -5   9   9        2.05       -2.23      5.17 o 
  -4   9   9      655.27      663.66     13.20 o 
  -3   9   9        0.13       -3.94      5.05 o 
  -2   9   9      410.14      371.41     14.14 o 
  -1   9   9      351.09      371.79     10.73 o 
   0   9   9       47.84       41.85      6.07 o 
   1   9   9        0.93       -3.26      5.50 o 
   2   9   9      696.74      662.69     16.27 o 
   3   9   9      167.69      183.40      9.90 o 
   4   9   9       36.78       36.43      8.84 o 
   5   9   9       22.80       12.95      7.35 o 
   6   9   9       87.45       80.35     10.95 o 
   7   9   9      317.28      378.10     16.86 o 
   8   9   9      691.46      713.85     28.77 o 
   9   9   9      182.30      195.18     19.04 o 
  10   9   9       35.20       46.25     15.58 o 
 -11  10   9        7.31       -2.06     16.21 o 
 -10  10   9       39.79       38.33     14.04 o 
  -9  10   9      141.51       90.92     14.84 o 
  -8  10   9        4.14       13.89      9.01 o 
  -7  10   9        4.02        3.81      8.50 o 
  -6  10   9        0.01       -1.39      6.59 o 
  -5  10   9       65.74       60.31      7.39 o 
  -4  10   9      586.49      606.30     14.00 o 
  -3  10   9       89.48       83.07      6.84 o 
  -2  10   9      265.77      295.85      9.79 o 
  -1  10   9       84.18       62.99      6.93 o 
   0  10   9      131.64      129.07      8.46 o 
   1  10   9        0.02        1.60      6.13 o 
   2  10   9      142.00      125.74      8.64 o 
   3  10   9       22.49       17.62      6.27 o 
   4  10   9       15.42       10.57      8.57 o 
   5  10   9      164.34      187.08     12.57 o 
   6  10   9        0.78       -7.87      7.87 o 
   7  10   9       81.29      123.56     18.14 o 
   8  10   9       41.39       25.83      9.36 o 
   9  10   9        7.05        0.08      9.84 o 
 -10  11   9       15.52       14.48     13.19 o 
  -9  11   9      177.12      172.70     17.82 o 
  -8  11   9       22.59       28.32      9.85 o 
  -7  11   9        0.05        2.82      8.45 o 
  -6  11   9      268.29      294.61     12.84 o 
  -5  11   9       12.32       18.56      7.15 o 
  -4  11   9       20.34       18.77      6.93 o 
  -3  11   9      126.72      116.74      7.65 o 
  -2  11   9      112.33       89.67      8.22 o 
  -1  11   9      208.52      202.34      9.99 o 
   0  11   9      109.15      108.48      8.82 o 
   1  11   9      216.70      211.96     10.68 o 
   2  11   9      235.58      238.49     10.89 o 
   3  11   9       14.64       18.20      6.08 o 
   4  11   9       54.63       35.62      7.12 o 
   5  11   9        0.51        4.44     10.75 o 
   6  11   9        1.01        6.06      8.59 o 
   7  11   9       24.98       17.63      7.86 o 
   8  11   9       60.05       45.27      9.41 o 
  -9  12   9        0.24        0.70     12.25 o 
  -8  12   9      349.23      361.05     19.54 o 
  -7  12   9        1.57       -8.21      9.51 o 
  -6  12   9       34.19       38.95      9.76 o 
  -5  12   9      113.10      139.51     11.18 o 
  -4  12   9       42.28       47.05      7.73 o 
  -3  12   9        0.01        6.81      8.00 o 
  -2  12   9        9.15        4.71      7.43 o 
  -1  12   9      351.45      365.39     13.79 o 
   0  12   9       13.62        1.74      6.10 o 
   1  12   9       34.54       39.40      7.29 o 
   2  12   9       26.16       21.42      6.94 o 
   3  12   9       15.37       10.21      6.43 o 
   4  12   9        7.05       13.35      6.16 o 
   5  12   9       24.62       38.20      8.42 o 
   6  12   9       19.52       21.24      9.16 o 
   7  12   9       35.99       51.42     10.10 o 
  -8  13   9       20.52       19.29     11.52 o 
  -7  13   9        8.85       -8.51      8.51 o 
  -6  13   9       89.58       94.84     10.95 o 
  -5  13   9      197.14      245.57     13.21 o 
  -4  13   9       56.10       42.74      9.50 o 
  -3  13   9        0.69       -0.64      9.05 o 
  -2  13   9        2.56        3.23      7.60 o 
  -1  13   9       10.44       -6.78      6.78 o 
   0  13   9        1.12        2.03      6.94 o 
   1  13   9       95.85      103.92      9.76 o 
   2  13   9       33.80       24.87      7.34 o 
   3  13   9       90.40       87.91      8.52 o 
   4  13   9        7.38       25.69      6.72 o 
   5  13   9        6.63        9.31      6.30 o 
   6  13   9      213.55      224.98     16.76 o 
  -6  14   9        5.84        2.64      9.73 o 
  -5  14   9       12.08       17.69      9.35 o 
  -4  14   9        0.28       -8.06      8.06 o 
  -3  14   9      111.64      130.47     13.06 o 
  -2  14   9        0.49       -6.27      8.98 o 
  -1  14   9      626.93      719.57     18.94 o 
   0  14   9      166.20      195.03     12.18 o 
   1  14   9        1.17        2.48      6.93 o 
   2  14   9       13.10       18.74      6.84 o 
   3  14   9       19.61       22.54      8.52 o 
   4  14   9       50.96       71.68     15.49 o 
  -3  15   9      134.97      187.89     18.72 o 
  -2  15   9        0.01        8.02      9.35 o 
  -1  15   9      211.51      208.67     11.89 o 
   0  15   9      211.45      212.74     12.55 o 
   1  15   9       10.04       11.63      7.27 o 
 -14   0  10      555.18      530.70     38.04 o 
 -12   0  10       36.71       35.02     21.25 o 
 -10   0  10     1969.20     2005.85     52.04 o 
  -8   0  10       26.06       21.57      8.66 o 
  -6   0  10      488.73      492.31     13.20 o 
  -4   0  10     1458.01     1566.22     20.84 o 
  -2   0  10      670.82      628.87     12.36 o 
   0   0  10      927.49      903.96     15.74 o 
   2   0  10      152.20      156.11      7.37 o 
   4   0  10      803.91      733.65     15.56 o 
   6   0  10     1697.18     1599.80     47.68 o 
   8   0  10       65.17       72.38     15.64 o 
  10   0  10       95.96      113.60     27.12 o 
  12   0  10      208.40      279.24     38.84 o 
 -14   1  10      199.04      172.06     17.91 o 
 -13   1  10        3.87       36.97     19.04 o 
 -12   1  10      289.46      300.56     23.57 o 
 -11   1  10       19.79        0.82      8.44 o 
 -10   1  10     1114.95     1097.96     31.79 o 
  -9   1  10     1194.04     1163.10     20.74 o 
  -8   1  10      390.12      356.50     11.52 o 
  -7   1  10       16.64       13.56      4.64 o 
  -6   1  10        6.21        8.44      3.72 o 
  -5   1  10      523.85      575.25      9.42 o 
  -4   1  10      230.50      259.04      6.56 o 
  -3   1  10      618.54      625.68     10.26 o 
  -2   1  10       12.18       13.06      3.16 o 
  -1   1  10      136.80      143.49      4.78 o 
   0   1  10       91.47      120.62      4.69 o 
   1   1  10      368.82      378.19      7.96 o 
   2   1  10        9.49       14.20      3.16 o 
   3   1  10        2.70        4.66      2.92 o 
   4   1  10     1486.99     1482.52     18.77 o 
   5   1  10       39.41       31.73      5.26 o 
   6   1  10       11.76        0.13      5.95 o 
   7   1  10      320.58      358.85     14.08 o 
   8   1  10       24.59       12.19      9.42 o 
   9   1  10        0.40       -1.71     10.67 o 
  10   1  10        6.75        6.01     12.64 o 
  11   1  10       62.50       56.11     16.63 o 
  12   1  10       75.10       98.58     20.33 o 
 -14   2  10        3.30      -11.06     11.06 o 
 -13   2  10       17.33       13.99     12.91 o 
 -12   2  10        0.19       -8.90      8.90 o 
 -11   2  10       26.51       39.23     10.24 o 
 -10   2  10        3.68        4.06      7.77 o 
  -9   2  10      660.50      682.56     22.23 o 
  -8   2  10       54.63       36.17     10.65 o 
  -7   2  10      574.67      534.09     11.25 o 
  -6   2  10      253.53      266.27      7.16 o 
  -5   2  10        1.66        6.23      3.66 o 
  -4   2  10     1249.05     1353.39     14.29 o 
  -3   2  10       13.38        8.04      3.28 o 
  -2   2  10        0.43       -4.09      4.09 o 
  -1   2  10      147.57      171.60      5.28 o 
   0   2  10      572.73      596.27      9.13 o 
   1   2  10        5.21        4.12      3.16 o 
   2   2  10       31.24       51.13      4.46 o 
   3   2  10        0.32        4.20      3.95 o 
   4   2  10     1360.12     1342.60     17.06 o 
   5   2  10        6.38        4.99      5.53 o 
   6   2  10      291.23      275.57     10.95 o 
   7   2  10      903.45      870.09     22.77 o 
   8   2  10      103.10      100.56     10.60 o 
   9   2  10        0.01        7.49     11.70 o 
  10   2  10       29.89       26.11     12.68 o 
  11   2  10       18.66       12.73     15.49 o 
  12   2  10       27.91       38.08     18.27 o 
 -14   3  10       59.83       61.88     14.54 o 
 -13   3  10       32.84       16.76     10.45 o 
 -12   3  10       22.95        3.23     11.59 o 
 -11   3  10       11.58       -8.14      8.14 o 
 -10   3  10       38.81       34.79      8.86 o 
  -9   3  10       35.81       52.65      8.95 o 
  -8   3  10      103.98      110.20      8.96 o 
  -7   3  10      824.34      831.83     15.31 o 
  -6   3  10      208.07      228.85      8.17 o 
  -5   3  10     1579.47     1583.77     17.41 o 
  -4   3  10       10.73       18.83      3.84 o 
  -3   3  10     1203.47     1228.73     13.17 o 
  -2   3  10      124.26      135.92      4.73 o 
  -1   3  10        9.75        4.63      3.10 o 
   0   3  10      683.31      695.16     10.64 o 
   1   3  10      662.01      608.00     10.07 o 
   2   3  10      279.01      285.70      7.17 o 
   3   3  10      303.73      309.61      8.04 o 
   4   3  10     1179.27     1177.25     15.27 o 
   5   3  10      418.09      366.66     11.68 o 
   6   3  10       65.45       47.11      7.20 o 
   7   3  10        3.49        8.59      6.89 o 
   8   3  10      118.97      163.48     12.64 o 
   9   3  10       79.74       65.74     14.86 o 
  10   3  10        0.00      -11.48     11.48 o 
  11   3  10      154.01      173.68     18.74 o 
  12   3  10       94.59      163.58     23.45 o 
 -13   4  10       10.12       -2.28     10.62 o 
 -12   4  10      120.21      116.91     12.40 o 
 -11   4  10        5.50        1.48      8.93 o 
 -10   4  10      201.10      226.30     14.78 o 
  -9   4  10       54.50       41.54      8.20 o 
  -8   4  10       72.19       86.72      8.42 o 
  -7   4  10        3.31       -3.79      5.09 o 
  -6   4  10      295.69      298.33      9.32 o 
  -5   4  10        8.55        8.70      4.19 o 
  -4   4  10        5.14        0.80      3.42 o 
  -3   4  10       32.60       24.90      3.37 o 
  -2   4  10       14.70       17.38      3.42 o 
  -1   4  10     1360.01     1407.68     15.23 o 
   0   4  10      101.11      105.19      5.13 o 
   1   4  10      519.87      501.66      9.78 o 
   2   4  10        0.61       -3.82      4.12 o 
   3   4  10       37.43       38.80      4.99 o 
   4   4  10      520.32      492.77     11.99 o 
   5   4  10       27.42       10.33      4.99 o 
   6   4  10       65.92       71.84      7.24 o 
   7   4  10       24.52       32.60      8.42 o 
   8   4  10       19.72        5.83      8.90 o 
   9   4  10       41.49       44.90     10.85 o 
  10   4  10       43.74       34.73     11.53 o 
  11   4  10        3.51      -12.73     12.73 o 
 -13   5  10       74.57       80.10     18.27 o 
 -12   5  10      188.23      186.63     13.43 o 
 -11   5  10      112.02       88.82     10.70 o 
 -10   5  10      147.12      138.09     11.21 o 
  -9   5  10       13.90        3.84      7.23 o 
  -8   5  10       32.51       31.94      6.51 o 
  -7   5  10       99.94       92.49      7.26 o 
  -6   5  10      413.58      422.40     10.71 o 
  -5   5  10       13.65       12.44      5.41 o 
  -4   5  10       50.17       47.35      5.12 o 
  -3   5  10      284.17      321.80      8.69 o 
  -2   5  10        8.64        3.92      3.72 o 
  -1   5  10      269.81      295.35      6.20 o 
   0   5  10      102.39      118.87      5.10 o 
   1   5  10      463.43      469.57      9.99 o 
   2   5  10       32.39       41.16      5.64 o 
   3   5  10      285.80      223.62      8.29 o 
   4   5  10      512.09      471.72     12.73 o 
   5   5  10     1127.22     1034.70     20.61 o 
   6   5  10        0.04       -3.26      6.02 o 
   7   5  10       35.52       33.38     12.64 o 
   8   5  10      673.02      597.16     20.72 o 
   9   5  10       40.06       33.79     10.62 o 
  10   5  10      172.03      163.60     14.21 o 
  11   5  10        0.16      -10.15     15.26 o 
 -13   6  10       63.73       46.77     12.45 o 
 -12   6  10      253.87      294.37     17.67 o 
 -11   6  10       45.47       82.49     14.44 o 
 -10   6  10      564.83      581.03     19.43 o 
  -9   6  10       16.96       -0.10      8.36 o 
  -8   6  10      490.70      492.87     17.29 o 
  -7   6  10      783.29      816.02     19.05 o 
  -6   6  10      125.09      122.98      7.92 o 
  -5   6  10       48.34       57.24      7.72 o 
  -4   6  10        6.24        8.62      4.82 o 
  -3   6  10      227.04      264.96      7.93 o 
  -2   6  10      206.80      243.00      8.16 o 
  -1   6  10       30.98       46.78      5.23 o 
   0   6  10       22.21       10.85      4.90 o 
   1   6  10      165.31      146.55      5.12 o 
   2   6  10       74.42       68.22      5.69 o 
   3   6  10       11.70       16.85      5.90 o 
   4   6  10      531.27      566.78     14.76 o 
   5   6  10      819.04      771.55     17.61 o 
   6   6  10       27.32       20.64      6.75 o 
   7   6  10       59.22       53.34      8.40 o 
   8   6  10       56.99       58.69      9.38 o 
   9   6  10       74.67       79.03     11.55 o 
  10   6  10        6.47        2.54      9.94 o 
  11   6  10        1.06      -10.10     10.10 o 
 -12   7  10        0.67       38.91     11.84 o 
 -11   7  10       52.51       60.71     10.61 o 
 -10   7  10        2.07       -2.80      8.01 o 
  -9   7  10       10.04        1.18      9.08 o 
  -8   7  10      166.56      197.93     12.28 o 
  -7   7  10       70.12       75.43      9.60 o 
  -6   7  10       25.01       13.06      5.89 o 
  -5   7  10       17.21       11.19      5.09 o 
  -4   7  10      445.06      398.73     12.48 o 
  -3   7  10      190.49      176.34      7.49 o 
  -2   7  10      328.02      349.30     10.98 o 
  -1   7  10      250.10      216.78      8.43 o 
   0   7  10       15.09       25.21      5.25 o 
   1   7  10       40.78       34.93      5.23 o 
   2   7  10      474.29      445.40     13.28 o 
   3   7  10      155.24      113.53      9.46 o 
   4   7  10      122.62      123.63      8.06 o 
   5   7  10      174.89      150.76      9.05 o 
   6   7  10       59.78       91.47      9.00 o 
   7   7  10      110.08       92.11      9.73 o 
   8   7  10       97.86      118.12     12.23 o 
   9   7  10        1.13       -5.21     13.80 o 
  10   7  10       58.83       59.00     13.93 o 
 -12   8  10        3.02        5.52      9.62 o 
 -11   8  10       15.33        7.41     10.78 o 
 -10   8  10       16.75       27.54     11.21 o 
  -9   8  10        8.41       25.48     10.00 o 
  -8   8  10       24.03       18.91      8.82 o 
  -7   8  10       11.33        2.79      7.75 o 
  -6   8  10        3.44        8.20      5.93 o 
  -5   8  10       61.27       49.49      6.60 o 
  -4   8  10      332.99      341.29     10.91 o 
  -3   8  10        0.31       -3.57      4.23 o 
  -2   8  10      100.03       77.59      6.16 o 
  -1   8  10      349.61      305.12      9.93 o 
   0   8  10       28.92       23.95      5.63 o 
   1   8  10       39.44       23.46      5.85 o 
   2   8  10       24.65       24.22      6.05 o 
   3   8  10      232.22      232.09     12.10 o 
   4   8  10      276.64      232.53     13.87 o 
   5   8  10      316.82      288.24     16.08 o 
   6   8  10        3.50        1.08      9.33 o 
   7   8  10        0.05       -7.94      7.94 o 
   8   8  10       54.83       54.13     13.62 o 
   9   8  10      249.98      258.77     23.82 o 
  10   8  10      210.93      192.29     22.62 o 
 -11   9  10        0.39        2.55     11.80 o 
 -10   9  10       84.08       86.08     12.05 o 
  -9   9  10       49.88       70.53     11.29 o 
  -8   9  10       14.10        8.76      8.31 o 
  -7   9  10      398.30      416.61     14.71 o 
  -6   9  10       12.63       12.18      6.57 o 
  -5   9  10       22.57       12.66      6.06 o 
  -4   9  10       80.11       75.90      7.59 o 
  -3   9  10      209.23      205.87      8.62 o 
  -2   9  10        4.59       -4.77      4.77 o 
  -1   9  10        0.94        9.32      5.10 o 
   0   9  10       55.84       56.39      6.72 o 
   1   9  10       33.72       41.84      7.22 o 
   2   9  10      378.02      390.66     14.83 o 
   3   9  10        2.66        3.75      7.76 o 
   4   9  10        1.83       -7.25      7.25 o 
   5   9  10        8.57        7.55      7.80 o 
   6   9  10      336.10      350.34     19.32 o 
   7   9  10       66.61       60.86      9.97 o 
   8   9  10       15.64       -1.61     11.52 o 
   9   9  10      115.25      131.35     23.27 o 
 -10  10  10        2.88       -3.25     12.84 o 
  -9  10  10        5.31        9.73     11.75 o 
  -8  10  10      103.55      126.42     14.18 o 
  -7  10  10       41.94       55.97      9.21 o 
  -6  10  10        1.74       -6.90      6.90 o 
  -5  10  10      192.68      184.89     10.76 o 
  -4  10  10       89.61       89.99      8.49 o 
  -3  10  10        6.60       11.71      6.17 o 
  -2  10  10       29.36       36.66      6.74 o 
  -1  10  10      887.33      876.70     18.51 o 
   0  10  10        3.92        4.51      6.64 o 
   1  10  10       70.04       55.22      7.81 o 
   2  10  10        0.01       -2.37      6.39 o 
   3  10  10       14.27       16.49      7.28 o 
   4  10  10       77.63       85.45     10.27 o 
   5  10  10        0.02        2.86      8.14 o 
   6  10  10       46.27       38.05     10.87 o 
   7  10  10        1.06       -4.02      8.34 o 
   8  10  10       20.12       32.01     11.17 o 
  -9  11  10      114.06      129.80     19.07 o 
  -8  11  10      114.42      130.95     14.47 o 
  -7  11  10        7.23       -8.95      8.95 o 
  -6  11  10      191.04      205.38     14.04 o 
  -5  11  10       83.90       80.58      9.78 o 
  -4  11  10      295.69      341.64     13.19 o 
  -3  11  10       26.90       25.10      9.78 o 
  -2  11  10        0.82       -1.63      6.77 o 
  -1  11  10        2.43       -0.83      6.03 o 
   0  11  10      151.75      161.45     10.33 o 
   1  11  10      432.36      427.52     14.93 o 
   2  11  10       15.13       20.70      8.30 o 
   3  11  10      130.32      162.77     14.48 o 
   4  11  10        1.06       -3.85      6.50 o 
   5  11  10       64.21       47.27     10.25 o 
   6  11  10        0.93       -2.80      8.84 o 
   7  11  10      102.93      135.84     12.37 o 
   8  11  10       51.38       66.64     14.87 o 
  -8  12  10        9.55       13.75     11.21 o 
  -7  12  10       31.94        5.73     15.87 o 
  -6  12  10       61.07       67.50     12.04 o 
  -5  12  10       80.37       97.12     10.52 o 
  -4  12  10        2.12       -2.79      7.67 o 
  -3  12  10       18.76        0.97      8.56 o 
  -2  12  10       21.27       18.20      8.23 o 
  -1  12  10      143.75      149.77      9.51 o 
   0  12  10      120.54      121.25      9.85 o 
   1  12  10      294.20      268.94     12.44 o 
   2  12  10        4.44       19.23      7.78 o 
   3  12  10       47.01       39.13      8.24 o 
   4  12  10      177.47      200.86     12.01 o 
   5  12  10       16.40        8.29      7.98 o 
   6  12  10      163.62      198.91     15.53 o 
  -7  13  10       38.52       37.27     11.38 o 
  -6  13  10        0.14        6.31     10.95 o 
  -5  13  10        2.16       -1.05      8.98 o 
  -4  13  10      837.34      898.43     28.28 o 
  -3  13  10       96.58      103.48     12.86 o 
  -2  13  10       86.17       69.53     12.04 o 
  -1  13  10      161.44      158.34     10.93 o 
   0  13  10        3.51        4.70      7.10 o 
   1  13  10      338.76      334.87     13.94 o 
   2  13  10        0.81        0.50      7.33 o 
   3  13  10       86.63       82.79      9.21 o 
   4  13  10       20.47       21.58      7.51 o 
   5  13  10      514.91      580.29     19.09 o 
  -5  14  10        2.72       20.60     12.10 o 
  -4  14  10       33.82       40.04     12.32 o 
  -3  14  10      175.49      163.91     15.02 o 
  -2  14  10      101.65       87.66     12.17 o 
  -1  14  10       18.30       26.37     12.22 o 
   0  14  10        1.74       -3.66      7.34 o 
   1  14  10       30.21       25.17      7.94 o 
   2  14  10        6.57        9.41      8.66 o 
   3  14  10        3.79        6.97      7.25 o 
 -13   0  11       57.70       29.72     17.83 o 
 -11   0  11      892.79      912.48     41.82 o 
  -9   0  11       25.72       23.47     10.60 o 
  -7   0  11      617.79      594.53     20.20 o 
  -5   0  11       87.80       71.90      6.48 o 
  -3   0  11      356.73      362.84     10.51 o 
  -1   0  11      768.36      809.69     16.79 o 
   1   0  11      175.68      150.67      8.43 o 
   3   0  11     1156.29     1147.48     18.73 o 
   5   0  11      381.59      391.26     14.83 o 
   7   0  11      193.70      173.99     19.87 o 
   9   0  11      113.48      110.30     26.75 o 
  11   0  11        6.42        1.47     23.45 o 
 -13   1  11      395.96      359.54     36.07 o 
 -12   1  11      225.21      208.50     18.14 o 
 -11   1  11       82.13      106.75     11.62 o 
 -10   1  11      124.93      126.91     11.82 o 
  -9   1  11       90.38      104.39      9.11 o 
  -8   1  11        1.63       -4.44      5.78 o 
  -7   1  11       73.74       95.49      9.73 o 
  -6   1  11      246.77      245.40      7.95 o 
  -5   1  11      339.54      347.81      7.96 o 
  -4   1  11       41.32       35.25      4.19 o 
  -3   1  11       57.45       46.93      4.30 o 
  -2   1  11        6.42        1.94      3.31 o 
  -1   1  11      237.91      239.24      6.70 o 
   0   1  11      475.52      490.11      8.91 o 
   1   1  11     3109.27     3023.69     27.67 o 
   2   1  11      196.61      203.85      5.95 o 
   3   1  11     2039.08     1991.20     19.07 o 
   4   1  11      378.33      386.22      9.86 o 
   5   1  11      686.22      708.78     17.12 o 
   6   1  11       93.97       99.09      8.66 o 
   7   1  11       76.24       88.33      9.16 o 
   8   1  11       24.42       29.53     11.15 o 
   9   1  11      634.38      607.82     26.57 o 
  10   1  11        6.46       16.79     19.79 o 
  11   1  11      132.03      159.01     27.30 o 
 -13   2  11       17.67        3.17     11.90 o 
 -12   2  11       77.65       80.88     14.94 o 
 -11   2  11       20.48       19.83      9.42 o 
 -10   2  11        8.29       -3.50      7.69 o 
  -9   2  11        9.86       -0.20      7.12 o 
  -8   2  11      137.07      142.78      8.45 o 
  -7   2  11       39.52       31.30      6.09 o 
  -6   2  11      258.46      247.26      9.46 o 
  -5   2  11       26.20       26.62      4.39 o 
  -4   2  11      228.53      223.93      6.98 o 
  -3   2  11      113.49      116.85      5.55 o 
  -2   2  11      836.78      899.56     11.99 o 
  -1   2  11      345.82      357.20      7.90 o 
   0   2  11        1.01       -3.27      3.27 o 
   1   2  11       98.23      114.46      4.13 o 
   2   2  11      794.66      785.38     11.71 o 
   3   2  11        8.02       -0.06      3.92 o 
   4   2  11      181.49      190.35     10.03 o 
   5   2  11       71.90       77.73      7.18 o 
   6   2  11      917.13      928.69     20.47 o 
   7   2  11       94.80       48.02      9.10 o 
   8   2  11       17.19       35.50      9.36 o 
   9   2  11        0.35      -12.52     12.52 o 
  10   2  11      179.19      196.32     18.64 o 
  11   2  11      404.91      408.62     30.18 o 
 -13   3  11      190.78      191.35     14.87 o 
 -12   3  11      103.08       93.13     15.08 o 
 -11   3  11      127.36      145.30     12.80 o 
 -10   3  11       22.84        7.79      8.18 o 
  -9   3  11        0.25        4.34      7.78 o 
  -8   3  11       16.07        9.19      7.67 o 
  -7   3  11      194.35      197.03     10.61 o 
  -6   3  11      706.79      689.38     14.68 o 
  -5   3  11       70.03       71.93      5.00 o 
  -4   3  11      265.05      270.95      7.24 o 
  -3   3  11       29.91       23.47      3.94 o 
  -2   3  11      389.69      385.68      8.28 o 
  -1   3  11      170.21      189.21      6.69 o 
   0   3  11       61.91       74.19      5.13 o 
   1   3  11       68.75       53.30      4.79 o 
   2   3  11      841.96      824.68     11.92 o 
   3   3  11      348.47      312.27      8.35 o 
   4   3  11       57.40       68.27      7.03 o 
   5   3  11      150.80      130.07      9.05 o 
   6   3  11      415.43      384.74     19.46 o 
   7   3  11      394.76      404.75     15.94 o 
   8   3  11      271.65      275.91     15.87 o 
   9   3  11       25.83       14.23      9.42 o 
  10   3  11       38.65        9.01     12.87 o 
  11   3  11        1.99       27.56     18.13 o 
 -13   4  11        0.11       -5.39     10.77 o 
 -12   4  11       34.43       36.58     10.50 o 
 -11   4  11       17.56       -3.40      8.49 o 
 -10   4  11      153.60      166.67     11.86 o 
  -9   4  11      196.92      211.02     12.40 o 
  -8   4  11      708.21      727.94     19.19 o 
  -7   4  11        0.27       -4.17      6.11 o 
  -6   4  11      662.66      665.77     14.31 o 
  -5   4  11       16.77       15.87      4.82 o 
  -4   4  11      350.97      344.76      6.70 o 
  -3   4  11      151.56      155.19      5.87 o 
  -2   4  11        2.97        2.63      3.68 o 
  -1   4  11       25.77       15.66      4.13 o 
   0   4  11      247.78      247.61      7.88 o 
   1   4  11        0.19       -4.03      4.03 o 
   2   4  11      138.53      115.79      7.01 o 
   3   4  11      121.49      103.02      6.78 o 
   4   4  11      398.54      454.96     13.46 o 
   5   4  11        1.63       -1.93      5.82 o 
   6   4  11        3.18       -6.79      6.79 o 
   7   4  11        7.58        6.62      9.29 o 
   8   4  11       31.93       40.71     10.55 o 
   9   4  11       66.04       56.96     11.04 o 
  10   4  11      144.84      157.73     17.44 o 
  11   4  11        8.10        6.11     13.42 o 
 -13   5  11       18.07       22.89     14.35 o 
 -12   5  11      143.76      153.48     14.10 o 
 -11   5  11       12.30        7.32      9.21 o 
 -10   5  11       14.57       11.89      8.32 o 
  -9   5  11        0.40       -5.12      7.46 o 
  -8   5  11      245.49      246.03     12.38 o 
  -7   5  11      592.17      615.55     16.05 o 
  -6   5  11        5.85       11.00      5.40 o 
  -5   5  11        2.06        9.73      5.10 o 
  -4   5  11       52.38       39.27      6.79 o 
  -3   5  11       33.50       22.80      4.94 o 
  -2   5  11      495.22      435.02      9.97 o 
  -1   5  11      485.54      528.59      9.28 o 
   0   5  11      176.42      174.12      7.12 o 
   1   5  11       40.01       47.48      5.15 o 
   2   5  11      100.14      130.12      7.46 o 
   3   5  11       13.53        5.42      5.13 o 
   4   5  11      247.82      313.61     12.41 o 
   5   5  11      146.82      143.46     10.43 o 
   6   5  11        1.21        0.73      7.38 o 
   7   5  11        0.59        2.28      8.81 o 
   8   5  11        0.00       -7.14      8.52 o 
   9   5  11      243.80      245.55     15.83 o 
  10   5  11       95.25       84.14     12.80 o 
  11   5  11       15.56        2.35     13.24 o 
 -12   6  11        0.32       -2.16      9.92 o 
 -11   6  11        0.25       -5.36     11.35 o 
 -10   6  11       32.76       47.43     11.82 o 
  -9   6  11       26.43       23.06      9.50 o 
  -8   6  11      161.49      160.28     11.61 o 
  -7   6  11      383.55      381.72     14.36 o 
  -6   6  11       22.61       12.63      6.93 o 
  -5   6  11        2.27        2.37      5.92 o 
  -4   6  11        0.28       -1.33      5.35 o 
  -3   6  11      575.25      543.71     12.54 o 
  -2   6  11       24.41       19.90      5.10 o 
  -1   6  11      198.47      186.41      7.87 o 
   0   6  11      759.19      653.81     13.51 o 
   1   6  11      628.81      621.11     12.38 o 
   2   6  11      119.43       97.36      6.43 o 
   3   6  11      288.58      250.29     10.06 o 
   4   6  11      143.35      110.32      8.98 o 
   5   6  11        4.82        8.96      7.50 o 
   6   6  11        3.77       -5.03      7.15 o 
   7   6  11      451.07      444.78     16.68 o 
   8   6  11       31.63       30.90     10.23 o 
   9   6  11       25.09       19.62     10.73 o 
  10   6  11      173.10      214.10     15.70 o 
 -12   7  11       13.37       15.58     10.79 o 
 -11   7  11        0.00        2.62     10.64 o 
 -10   7  11       19.95       11.66      9.43 o 
  -9   7  11      252.34      236.25     14.28 o 
  -8   7  11      261.36      255.02     15.16 o 
  -7   7  11       95.14       83.25     10.10 o 
  -6   7  11       84.77       74.97     10.55 o 
  -5   7  11      259.78      277.28     11.54 o 
  -4   7  11      485.71      472.79     14.40 o 
  -3   7  11      243.05      270.28      9.55 o 
  -2   7  11       71.17       81.82      8.59 o 
  -1   7  11     1062.24      986.28     17.01 o 
   0   7  11      244.00      218.14      9.28 o 
   1   7  11      167.40      175.11      8.51 o 
   2   7  11      429.35      413.98     15.05 o 
   3   7  11      847.84      826.63     18.53 o 
   4   7  11       11.75       -4.66      5.94 o 
   5   7  11       10.49       22.40      7.20 o 
   6   7  11      398.30      377.81     14.86 o 
   7   7  11       34.67       30.71      9.86 o 
   8   7  11      192.32      171.32     21.72 o 
   9   7  11       45.78       87.59     14.22 o 
  10   7  11       28.40       39.21     16.84 o 
 -11   8  11        0.72       -3.48      9.29 o 
 -10   8  11       19.34       21.28     10.27 o 
  -9   8  11      603.99      582.98     24.14 o 
  -8   8  11       22.75       11.74      9.23 o 
  -7   8  11       18.27       30.74      8.26 o 
  -6   8  11        0.92       -3.72      7.61 o 
  -5   8  11      100.96       96.52      8.46 o 
  -4   8  11        2.99        5.50      6.93 o 
  -3   8  11        0.57        4.17      6.86 o 
  -2   8  11      789.45      766.85     16.26 o 
  -1   8  11      426.03      393.53     12.99 o 
   0   8  11       20.87       27.99      7.30 o 
   1   8  11      130.92      134.59      8.57 o 
   2   8  11       92.71       75.67      7.92 o 
   3   8  11      129.12      122.96     10.42 o 
   4   8  11        5.07        4.75      7.14 o 
   5   8  11       84.50       87.70     11.98 o 
   6   8  11       89.79       99.15     14.99 o 
   7   8  11      556.99      621.61     26.86 o 
   8   8  11       70.95       74.27     17.15 o 
   9   8  11       22.69        5.19     13.98 o 
 -11   9  11       10.41       11.24     10.85 o 
 -10   9  11       22.52       28.17     12.23 o 
  -9   9  11       37.51       28.36     11.52 o 
  -8   9  11       83.44       66.00     11.82 o 
  -7   9  11       88.84      102.93     12.83 o 
  -6   9  11      132.92      133.66     11.64 o 
  -5   9  11       20.46       28.74      7.78 o 
  -4   9  11       20.66       18.70      7.08 o 
  -3   9  11      146.60      140.21     11.79 o 
  -2   9  11      177.68      171.43      8.63 o 
  -1   9  11       90.71       94.81      8.13 o 
   0   9  11      284.94      242.51     10.56 o 
   1   9  11       37.24       28.53      7.34 o 
   2   9  11       35.64       35.67      8.45 o 
   3   9  11       10.07       16.41     10.42 o 
   4   9  11      158.27      126.12     10.93 o 
   5   9  11       53.16       71.96     13.01 o 
   6   9  11      230.26      211.00     16.66 o 
   7   9  11        0.83        8.89     10.57 o 
   8   9  11       43.44       30.55     18.51 o 
   9   9  11       76.39       44.84     15.85 o 
 -10  10  11      241.38      286.63     22.96 o 
  -9  10  11       34.07       52.11     12.73 o 
  -8  10  11       59.43       59.43     12.46 o 
  -7  10  11      151.52      155.76     13.27 o 
  -6  10  11       80.79       92.99     10.93 o 
  -5  10  11       95.44       84.87      9.75 o 
  -4  10  11       50.32       41.54      8.34 o 
  -3  10  11      869.99      893.21     21.15 o 
  -2  10  11        1.36       -5.02      5.89 o 
  -1  10  11      195.82      195.32     10.20 o 
   0  10  11       13.81       -1.10      6.46 o 
   1  10  11        0.10       -7.22      7.22 o 
   2  10  11      479.14      421.75     16.37 o 
   3  10  11       42.76       52.16      8.68 o 
   4  10  11      141.12      146.67     11.21 o 
   5  10  11        2.57        5.87      8.58 o 
   6  10  11        0.02       -4.83     11.39 o 
   7  10  11       27.81       13.27     11.10 o 
   8  10  11       26.35       12.25     21.99 o 
  -9  11  11      362.90      403.06     25.51 o 
  -8  11  11        1.11       -6.03     13.00 o 
  -7  11  11      201.82      225.13     17.50 o 
  -6  11  11        5.03       12.40      9.23 o 
  -5  11  11      568.35      642.55     19.54 o 
  -4  11  11       55.49       39.98      8.60 o 
  -3  11  11       33.90       36.87      8.66 o 
  -2  11  11        6.28        4.53      7.31 o 
  -1  11  11        2.36       -1.27      7.30 o 
   0  11  11       82.14       99.98      9.49 o 
   1  11  11      357.54      376.85     15.12 o 
   2  11  11      116.83      119.43     10.34 o 
   3  11  11       34.27       12.47      7.67 o 
   4  11  11       87.33      118.99     13.17 o 
   5  11  11      232.66      252.72     14.71 o 
   6  11  11        0.35       -4.25     10.24 o 
   7  11  11       25.55       21.12     11.10 o 
  -8  12  11      137.72      151.22     19.14 o 
  -7  12  11      107.67       90.13     14.88 o 
  -6  12  11      239.16      277.35     18.46 o 
  -5  12  11      199.40      227.98     22.17 o 
  -4  12  11        3.18        3.81      8.55 o 
  -3  12  11      100.02      126.84     11.99 o 
  -2  12  11      379.61      371.88     15.43 o 
  -1  12  11      114.59      137.97     12.43 o 
   0  12  11      592.04      655.93     24.53 o 
   1  12  11      128.40      137.62     11.01 o 
   2  12  11      262.40      264.73     13.02 o 
   3  12  11       12.76       13.30      8.15 o 
   4  12  11      176.53      213.79     13.73 o 
   5  12  11       55.70       52.63     10.10 o 
   6  12  11       54.19       46.54      9.94 o 
  -6  13  11       29.92       15.74     14.65 o 
  -5  13  11       77.67       78.33     12.96 o 
  -4  13  11      144.63      190.14     16.03 o 
  -3  13  11       51.51       56.02     13.44 o 
  -2  13  11       59.04       50.41      9.48 o 
  -1  13  11       17.83       15.26     10.16 o 
   0  13  11        4.63       -5.41      7.57 o 
   1  13  11        8.30       -6.52      7.39 o 
   2  13  11       66.36       62.24      9.08 o 
   3  13  11      307.66      331.06     15.10 o 
   4  13  11       12.82       16.19      8.84 o 
  -3  14  11      123.09      161.24     15.31 o 
  -2  14  11      245.71      258.49     15.74 o 
  -1  14  11       12.39       18.41     10.58 o 
   0  14  11      126.00      104.81     11.73 o 
   1  14  11       23.00       24.34      8.99 o 
 -12   0  12      108.14       96.26     21.65 o 
 -10   0  12      169.02      176.44     15.59 o 
  -8   0  12      222.21      222.62     16.35 o 
  -6   0  12      149.84      127.95     11.77 o 
  -4   0  12     1132.49     1131.85     18.65 o 
  -2   0  12     1405.91     1357.65     20.01 o 
   0   0  12     4738.15     4662.52     56.46 o 
   2   0  12     3603.35     3537.90     39.62 o 
   4   0  12       25.45       10.88      6.90 o 
   6   0  12        3.12        7.64     10.28 o 
   8   0  12       90.22       89.05     24.19 o 
  10   0  12        8.16       12.46     22.72 o 
 -13   1  12        1.42       17.87     13.54 o 
 -12   1  12      297.80      269.00     20.02 o 
 -11   1  12      386.38      346.95     22.86 o 
 -10   1  12      542.11      524.84     19.69 o 
  -9   1  12      584.19      626.26     17.28 o 
  -8   1  12        1.85       -3.18      8.24 o 
  -7   1  12      109.69       95.99      8.11 o 
  -6   1  12      261.32      256.42      9.41 o 
  -5   1  12      740.18      753.16     15.67 o 
  -4   1  12       12.52        9.96      3.94 o 
  -3   1  12       57.26       65.99      4.84 o 
  -2   1  12       72.73       77.06      4.98 o 
  -1   1  12      195.53      191.64      6.90 o 
   0   1  12      929.75      914.14     12.14 o 
   1   1  12       34.23       31.09      4.47 o 
   2   1  12      359.61      352.86      8.58 o 
   3   1  12       71.86       60.17      5.16 o 
   4   1  12      278.29      270.32     10.63 o 
   5   1  12       54.54       72.88      7.58 o 
   6   1  12      130.19      121.77      9.59 o 
   7   1  12        1.95       -4.58     10.16 o 
   8   1  12        3.69       -0.55     14.29 o 
   9   1  12        0.02      -17.41     17.41 o 
  10   1  12       29.70       14.81     16.30 o 
  11   1  12       88.99       91.03     20.57 o 
 -13   2  12       65.28       42.92     14.32 o 
 -12   2  12      142.41      118.19     13.18 o 
 -11   2  12        9.46       11.17      9.84 o 
 -10   2  12       30.12       33.11     10.08 o 
  -9   2  12       40.97       38.48     12.83 o 
  -8   2  12      588.31      558.11     14.88 o 
  -7   2  12       30.28       15.65      6.33 o 
  -6   2  12      513.24      523.22     13.33 o 
  -5   2  12       83.67       87.33      6.44 o 
  -4   2  12        1.98       -0.07      4.39 o 
  -3   2  12      134.69      148.61      6.49 o 
  -2   2  12      668.94      670.53     10.86 o 
  -1   2  12        5.54        0.18      3.72 o 
   0   2  12      586.07      555.39      8.93 o 
   1   2  12     1500.32     1497.87     18.33 o 
   2   2  12     1908.90     1897.85     21.70 o 
   3   2  12      663.58      667.65     13.88 o 
   4   2  12       40.84       43.03      6.70 o 
   5   2  12      313.25      294.76     15.79 o 
   6   2  12      262.83      263.39     17.36 o 
   7   2  12      208.43      167.94     14.10 o 
   8   2  12       41.33       16.09     16.68 o 
   9   2  12       55.97       57.11     14.25 o 
  10   2  12       42.12       55.65     18.00 o 
  11   2  12        2.51      -14.65     16.42 o 
 -13   3  12        2.14       12.89     12.85 o 
 -12   3  12       49.27       33.69     11.19 o 
 -11   3  12      205.32      241.81     15.38 o 
 -10   3  12      222.08      219.47     14.87 o 
  -9   3  12       77.19       73.97      9.96 o 
  -8   3  12      165.67      193.85     14.04 o 
  -7   3  12       71.86       85.41      9.38 o 
  -6   3  12        1.30       -3.36      5.64 o 
  -5   3  12       85.61       88.07      6.38 o 
  -4   3  12        0.80        2.98      4.23 o 
  -3   3  12        5.47        7.60      3.96 o 
  -2   3  12        2.23        3.33      3.42 o 
  -1   3  12       57.65       49.61      5.33 o 
   0   3  12      223.40      232.46      7.53 o 
   1   3  12      172.75      196.33      7.54 o 
   2   3  12      108.08      124.97      7.40 o 
   3   3  12      313.54      292.60      9.82 o 
   4   3  12       89.26       61.02      7.46 o 
   5   3  12      446.87      446.54     16.42 o 
   6   3  12        6.14        2.62      8.21 o 
   7   3  12      145.73      137.79     12.88 o 
   8   3  12      321.16      286.56     16.28 o 
   9   3  12      195.75      214.70     24.00 o 
  10   3  12       85.50       58.11     15.33 o 
 -13   4  12        2.49        1.54     10.63 o 
 -12   4  12       18.86       14.39     10.83 o 
 -11   4  12        3.03       -1.79      9.97 o 
 -10   4  12      185.83      168.27     12.61 o 
  -9   4  12       96.00       81.24      9.98 o 
  -8   4  12      497.86      484.02     16.79 o 
  -7   4  12        5.94       13.98      6.71 o 
  -6   4  12       56.18       59.91      7.51 o 
  -5   4  12      591.11      576.88     15.57 o 
  -4   4  12       53.22       45.06      5.58 o 
  -3   4  12      218.28      206.01      7.90 o 
  -2   4  12      164.64      142.01      6.70 o 
  -1   4  12      310.99      312.87      9.35 o 
   0   4  12      107.68      118.88      7.07 o 
   1   4  12      157.89      178.03      7.87 o 
   2   4  12      136.76      142.17      7.94 o 
   3   4  12      125.51      125.60      7.95 o 
   4   4  12       43.15       23.06      7.30 o 
   5   4  12      109.94      102.03      9.41 o 
   6   4  12        0.50       -8.45      8.45 o 
   7   4  12       36.08       23.19      9.65 o 
   8   4  12       36.49       45.86     11.01 o 
   9   4  12      116.49      129.83     13.68 o 
  10   4  12      289.39      303.86     22.35 o 
 -12   5  12        0.90       -6.62     11.47 o 
 -11   5  12        0.65        1.92     13.57 o 
 -10   5  12      137.98      141.33     11.47 o 
  -9   5  12        6.42        1.45      8.08 o 
  -8   5  12        1.25       -5.59      7.76 o 
  -7   5  12      946.55      993.80     20.00 o 
  -6   5  12      681.02      672.81     19.36 o 
  -5   5  12       10.99       -4.25      6.46 o 
  -4   5  12      230.30      231.15     10.49 o 
  -3   5  12      616.91      576.44     13.96 o 
  -2   5  12      212.27      227.46      9.47 o 
  -1   5  12       10.04       13.61      5.24 o 
   0   5  12     1161.63     1095.76     18.66 o 
   1   5  12      122.23      174.55      8.37 o 
   2   5  12       21.08       11.86      8.07 o 
   3   5  12      506.00      491.98     14.60 o 
   4   5  12     1751.68     1659.55     27.51 o 
   5   5  12      231.84      285.08     13.81 o 
   6   5  12        2.73       -8.38      8.38 o 
   7   5  12        0.43        6.67      9.24 o 
   8   5  12      109.68      130.75     14.65 o 
   9   5  12       29.97       55.37     11.51 o 
  10   5  12        8.69      -14.22     14.22 o 
 -12   6  12        1.32        9.94     15.13 o 
 -11   6  12        1.53       -7.53     10.38 o 
 -10   6  12      156.45      152.37     14.66 o 
  -9   6  12      346.74      367.92     18.40 o 
  -8   6  12      264.40      277.94     15.96 o 
  -7   6  12        6.40       13.01      7.85 o 
  -6   6  12      911.25      941.38     22.64 o 
  -5   6  12        5.62       -5.42      5.92 o 
  -4   6  12       62.29       54.05      7.24 o 
  -3   6  12       16.76        3.94      5.94 o 
  -2   6  12        6.25       -2.60      5.71 o 
  -1   6  12      291.16      268.45     10.92 o 
   0   6  12      217.38      205.09     10.27 o 
   1   6  12      407.44      341.93     10.40 o 
   2   6  12       42.71       57.64      6.69 o 
   3   6  12      124.16      114.40      8.42 o 
   4   6  12       40.06       31.10      7.57 o 
   5   6  12        3.91        0.85      8.32 o 
   6   6  12        0.90       12.44      8.64 o 
   7   6  12      202.51      225.61     14.94 o 
   8   6  12        9.87       14.30     10.06 o 
   9   6  12       20.97       25.90     11.13 o 
  10   6  12        1.77       -6.12     10.55 o 
 -11   7  12        0.33        5.95     10.74 o 
 -10   7  12       16.73       30.55     10.84 o 
  -9   7  12        0.07        7.63      9.47 o 
  -8   7  12       13.36       17.53      8.87 o 
  -7   7  12       49.74       42.78      8.54 o 
  -6   7  12      134.73      141.94     10.33 o 
  -5   7  12        0.55       -1.18      7.00 o 
  -4   7  12      537.94      494.69     15.48 o 
  -3   7  12       19.25       21.00      6.75 o 
  -2   7  12      629.98      641.80     17.69 o 
  -1   7  12      783.53      750.49     15.38 o 
   0   7  12       26.19       24.63      6.87 o 
   1   7  12      126.36      102.29      8.49 o 
   2   7  12       93.73      109.51     14.49 o 
   3   7  12       65.97       65.41      8.40 o 
   4   7  12       30.87       15.27      6.98 o 
   5   7  12       25.14       49.17      9.57 o 
   6   7  12        7.86       18.33      7.91 o 
   7   7  12       57.02       69.74     11.08 o 
   8   7  12        0.23      -10.85     10.85 o 
   9   7  12       37.49       63.62     18.65 o 
 -11   8  12        1.73        8.79     11.70 o 
 -10   8  12      526.16      546.38     20.83 o 
  -9   8  12      187.20      207.58     13.97 o 
  -8   8  12        4.20       -9.23      9.23 o 
  -7   8  12      106.98       96.21     10.88 o 
  -6   8  12      351.53      360.75     15.50 o 
  -5   8  12      184.60      209.61     13.33 o 
  -4   8  12       32.60       30.67      8.00 o 
  -3   8  12      134.32      118.04      9.57 o 
  -2   8  12      252.85      253.40     12.78 o 
  -1   8  12        0.73       -2.44      8.49 o 
   0   8  12       44.90       33.55      7.36 o 
   1   8  12      558.63      510.33     13.65 o 
   2   8  12       77.62       94.36      8.40 o 
   3   8  12      275.47      249.17     12.33 o 
   4   8  12      297.03      272.06     15.83 o 
   5   8  12       30.58       36.79     13.91 o 
   6   8  12        1.13        7.63     10.54 o 
   7   8  12       76.49       62.74     18.32 o 
   8   8  12        2.14      -13.45     13.45 o 
 -10   9  12        2.68        0.81     10.78 o 
  -9   9  12      129.11      148.49     15.78 o 
  -8   9  12      267.01      257.94     17.76 o 
  -7   9  12        2.30       -4.34      8.28 o 
  -6   9  12        6.70       -7.03      9.23 o 
  -5   9  12      255.45      279.92     15.24 o 
  -4   9  12       96.97      111.83      9.91 o 
  -3   9  12      136.06      131.14     10.65 o 
  -2   9  12        8.24        7.58      7.78 o 
  -1   9  12        5.48        8.69      6.97 o 
   0   9  12        5.90       -4.72      6.05 o 
   1   9  12      155.91      167.41      9.98 o 
   2   9  12        0.57       -6.47      6.47 o 
   3   9  12        3.23       11.34      7.75 o 
   4   9  12        1.65       10.39      8.86 o 
   5   9  12       55.00       48.08     12.16 o 
   6   9  12       71.30       63.08     16.63 o 
   7   9  12       13.55       22.40     14.61 o 
   8   9  12      142.15      159.05     21.38 o 
  -9  10  12      181.71      194.70     16.80 o 
  -8  10  12      135.30      133.80     14.97 o 
  -7  10  12       59.86       65.38     11.46 o 
  -6  10  12       12.80        3.92      9.31 o 
  -5  10  12       19.16        7.23      9.72 o 
  -4  10  12      209.51      178.96     12.18 o 
  -3  10  12       59.43       51.77      8.81 o 
  -2  10  12      148.77      168.88     11.50 o 
  -1  10  12       14.81       24.72      7.55 o 
   0  10  12        8.46       -1.49      9.23 o 
   1  10  12       25.83       16.25      7.98 o 
   2  10  12      121.02      121.78     10.42 o 
   3  10  12       94.65       88.43     11.20 o 
   4  10  12        7.54       -3.93      8.51 o 
   5  10  12       71.75       48.42     17.87 o 
   6  10  12       33.53       17.62     10.53 o 
   7  10  12       43.20       20.87     14.03 o 
  -8  11  12      113.44       92.46     23.69 o 
  -7  11  12       12.99       23.89     10.58 o 
  -6  11  12      341.48      398.47     18.65 o 
  -5  11  12        5.11       13.14      9.75 o 
  -4  11  12        3.00       14.80      8.56 o 
  -3  11  12        0.00        8.60      8.47 o 
  -2  11  12      107.78      128.31     10.85 o 
  -1  11  12        6.85        5.90     11.80 o 
   0  11  12        0.21        4.59      8.63 o 
   1  11  12      169.53      160.15     13.14 o 
   2  11  12       44.42       52.76      8.96 o 
   3  11  12        6.27        6.06      8.92 o 
   4  11  12        4.81       -7.84      8.62 o 
   5  11  12        3.81        5.32     10.99 o 
   6  11  12        3.34        1.89     11.19 o 
  -7  12  12        0.79       -0.72     11.53 o 
  -6  12  12        5.94       10.16     11.62 o 
  -5  12  12       82.77       76.02     11.82 o 
  -4  12  12       37.31       39.19      9.77 o 
  -3  12  12        5.43        6.74      9.33 o 
  -2  12  12        7.50        1.29      9.25 o 
  -1  12  12      128.32      127.03     12.34 o 
   0  12  12       20.26       11.17      9.00 o 
   1  12  12      221.62      282.20     15.94 o 
   2  12  12       15.30       21.81      8.20 o 
   3  12  12        1.35        2.11      8.42 o 
   4  12  12       47.46       63.54     13.65 o 
   5  12  12       65.46       97.48     23.82 o 
  -5  13  12       18.39        2.35     11.45 o 
  -4  13  12       11.67       -7.10     12.06 o 
  -3  13  12      282.92      367.21     17.76 o 
  -2  13  12        7.24       12.30      8.96 o 
  -1  13  12       26.73       20.23      9.60 o 
   0  13  12        6.29        7.48      9.17 o 
   1  13  12      470.55      538.32     20.79 o 
   2  13  12       36.76       36.59     10.08 o 
   3  13  12        5.63        3.69      8.45 o 
 -13   0  13     1028.20     1138.73     82.27 o 
 -11   0  13     1151.09     1120.87     48.95 o 
  -9   0  13     1270.73     1290.42     35.57 o 
  -7   0  13        0.11       -8.28      9.42 o 
  -5   0  13       18.15       26.55      9.29 o 
  -3   0  13       63.23       38.49      8.25 o 
  -1   0  13      218.67      240.58     13.47 o 
   1   0  13      629.09      597.33     17.59 o 
   3   0  13       18.50        9.60      7.57 o 
   5   0  13      204.24      217.58     17.79 o 
   7   0  13      527.24      519.17     40.13 o 
   9   0  13       22.54       -4.76     21.99 o 
 -13   1  13        5.57      -12.17     12.17 o 
 -12   1  13       31.94       20.06     12.60 o 
 -11   1  13       25.05       10.64      9.65 o 
 -10   1  13      132.04       99.47     11.98 o 
  -9   1  13      456.87      437.32     15.51 o 
  -8   1  13        0.22       11.89      8.49 o 
  -7   1  13      312.83      324.33     13.49 o 
  -6   1  13       87.70       93.86      8.57 o 
  -5   1  13       57.27       53.77      7.83 o 
  -4   1  13       46.93       35.90      8.31 o 
  -3   1  13       48.49       58.08      5.94 o 
  -2   1  13       54.14       56.17      5.91 o 
  -1   1  13     3072.51     3015.59     30.22 o 
   0   1  13       17.13        8.93      5.13 o 
   1   1  13        2.85        2.04      4.85 o 
   2   1  13       42.34       46.89      6.71 o 
   3   1  13       43.35       46.98      6.84 o 
   4   1  13      346.31      330.24     12.56 o 
   5   1  13      445.68      463.25     14.59 o 
   6   1  13      263.59      255.57     14.84 o 
   7   1  13      106.99      126.22     14.00 o 
   8   1  13        0.03       -1.33     11.56 o 
   9   1  13       29.14       28.14     16.70 o 
  10   1  13        1.33        7.41     16.44 o 
 -12   2  13      121.79      137.60     16.23 o 
 -11   2  13       24.31        6.96     10.24 o 
 -10   2  13        7.97        3.05      9.16 o 
  -9   2  13       59.00       57.52     10.69 o 
  -8   2  13        0.22       -8.57      8.57 o 
  -7   2  13      230.96      248.33     11.04 o 
  -6   2  13      360.22      331.88     12.25 o 
  -5   2  13        2.48       -0.52      5.76 o 
  -4   2  13        3.57        0.15      6.28 o 
  -3   2  13      542.01      530.47     12.86 o 
  -2   2  13      156.61      151.81      7.37 o 
  -1   2  13        2.97        3.47      4.70 o 
   0   2  13      462.66      464.48     11.02 o 
   1   2  13       11.62        3.77      5.59 o 
   2   2  13      128.00      120.17      8.31 o 
   3   2  13      198.28      210.73     10.10 o 
   4   2  13       17.62       24.91      7.36 o 
   5   2  13        6.64       -0.97      6.93 o 
   6   2  13       14.66       -1.52      7.94 o 
   7   2  13        7.70      -10.29     10.29 o 
   8   2  13      131.90      141.92     16.96 o 
   9   2  13       24.69       14.30     14.61 o 
  10   2  13       11.03        0.49     16.18 o 
 -12   3  13       61.51       58.17     12.08 o 
 -11   3  13      116.34      107.51     12.70 o 
 -10   3  13       38.35       26.72     10.28 o 
  -9   3  13      134.98      143.81     12.64 o 
  -8   3  13       97.83       86.96      9.94 o 
  -7   3  13        1.81       -0.28      7.24 o 
  -6   3  13       64.40       67.65      6.70 o 
  -5   3  13        9.14        3.38      5.30 o 
  -4   3  13        8.11       10.62      5.55 o 
  -3   3  13      112.19      106.80      6.86 o 
  -2   3  13       50.32       50.61      6.70 o 
  -1   3  13      509.06      498.58     13.90 o 
   0   3  13      321.95      342.29     11.15 o 
   1   3  13       50.73       79.49      7.36 o 
   2   3  13      102.19      119.11      9.09 o 
   3   3  13       14.63        5.64      6.49 o 
   4   3  13       98.98       76.69      8.27 o 
   5   3  13       73.88       58.64      8.72 o 
   6   3  13      166.00      154.24     11.88 o 
   7   3  13       12.36       -0.17      8.97 o 
   8   3  13      569.23      513.29     44.34 o 
   9   3  13        4.67       -2.44     13.12 o 
  10   3  13        0.00      -16.06     16.06 o 
 -12   4  13        2.19       -0.32     10.33 o 
 -11   4  13        2.07       12.06     10.04 o 
 -10   4  13      237.92      249.99     15.47 o 
  -9   4  13      225.96      209.76     12.86 o 
  -8   4  13       57.59       46.71      9.02 o 
  -7   4  13      340.21      352.13     14.56 o 
  -6   4  13       31.97       28.84      7.16 o 
  -5   4  13       19.92       24.37      6.33 o 
  -4   4  13      121.01       89.16      6.07 o 
  -3   4  13      752.05      771.44     16.33 o 
  -2   4  13       94.87       70.14      7.36 o 
  -1   4  13       66.91       53.48      6.80 o 
   0   4  13      507.00      504.36     13.87 o 
   1   4  13      601.05      582.46     14.59 o 
   2   4  13      299.08      324.32     12.23 o 
   3   4  13      271.81      307.86     12.36 o 
   4   4  13       63.43       75.11      8.47 o 
   5   4  13      565.85      519.93     20.28 o 
   6   4  13      228.32      241.70     15.25 o 
   7   4  13      131.54      118.31     12.75 o 
   8   4  13        6.55       13.02     10.02 o 
   9   4  13      186.12      212.88     19.25 o 
  10   4  13       34.76        8.12     29.87 o 
 -12   5  13       52.24       15.20     15.18 o 
 -11   5  13      236.16      220.00     18.62 o 
 -10   5  13      119.67       82.44     21.05 o 
  -9   5  13      201.20      186.12     15.09 o 
  -8   5  13      322.80      356.10     17.78 o 
  -7   5  13        1.52        0.79      9.50 o 
  -6   5  13      193.61      178.67     12.33 o 
  -5   5  13      284.37      268.70     12.76 o 
  -4   5  13        2.95        8.11      6.71 o 
  -3   5  13       20.92       27.99      7.01 o 
  -2   5  13     1091.20     1047.71     18.26 o 
  -1   5  13      622.29      606.96     16.59 o 
   0   5  13       42.28       53.84      6.87 o 
   1   5  13      135.03      146.19     10.66 o 
   2   5  13     1328.89     1220.79     20.97 o 
   3   5  13       21.36       12.96      7.20 o 
   4   5  13       24.32       11.01      8.09 o 
   5   5  13       14.17       -3.30      7.91 o 
   6   5  13      141.65      134.28     14.33 o 
   7   5  13       62.37       68.93     14.76 o 
   8   5  13       32.54       33.05     11.22 o 
   9   5  13       24.71       -9.17     10.82 o 
 -11   6  13       66.86       70.63     20.23 o 
 -10   6  13        1.92       -5.78     10.31 o 
  -9   6  13      104.39      111.90     13.42 o 
  -8   6  13       11.62       -6.82      8.94 o 
  -7   6  13      181.38      195.45     14.55 o 
  -6   6  13        0.00        5.86      7.93 o 
  -5   6  13        9.07        6.50      7.80 o 
  -4   6  13       20.94       24.83      7.00 o 
  -3   6  13       28.77       38.71      7.52 o 
  -2   6  13      169.20      138.70     10.10 o 
  -1   6  13      433.51      493.22     15.69 o 
   0   6  13      689.28      690.66     22.34 o 
   1   6  13       13.75       14.16      6.35 o 
   2   6  13      252.96      317.28     12.29 o 
   3   6  13       21.66        6.10      6.89 o 
   4   6  13      206.96      225.05     12.54 o 
   5   6  13       86.93       60.67      9.99 o 
   6   6  13       26.48        6.83      9.57 o 
   7   6  13       73.64       57.53     18.88 o 
   8   6  13       75.28      129.32     13.79 o 
   9   6  13       80.12       87.34     14.23 o 
 -11   7  13       65.15       47.40     18.94 o 
 -10   7  13       32.90       30.66     11.72 o 
  -9   7  13      713.59      698.33     24.68 o 
  -8   7  13       13.32        2.75      9.87 o 
  -7   7  13       19.26       16.67      9.62 o 
  -6   7  13        2.61       12.57      8.02 o 
  -5   7  13        2.53       -4.14      8.29 o 
  -4   7  13       12.08       13.17      7.42 o 
  -3   7  13       23.13       17.96      7.59 o 
  -2   7  13        3.56        1.43      7.34 o 
  -1   7  13        9.68        5.63      7.09 o 
   0   7  13      272.46      288.85     13.50 o 
   1   7  13       57.75       33.81      8.27 o 
   2   7  13      101.83      101.88      9.71 o 
   3   7  13      232.12      211.11     25.25 o 
   4   7  13        9.29       11.66      9.32 o 
   5   7  13      205.77      240.74     15.90 o 
   6   7  13        0.55        1.72     10.71 o 
   7   7  13       45.29       52.39     12.61 o 
   8   7  13      140.48      157.94     17.20 o 
 -10   8  13       21.04       18.80     17.29 o 
  -9   8  13        1.11        0.90     10.11 o 
  -8   8  13      269.30      281.31     15.64 o 
  -7   8  13     1005.42     1050.76     28.85 o 
  -6   8  13        5.26       -2.76      8.59 o 
  -5   8  13       12.14       11.52      8.17 o 
  -4   8  13      122.92      110.31      9.34 o 
  -3   8  13       21.82       28.77      7.82 o 
  -2   8  13       95.38      102.03     11.87 o 
  -1   8  13      282.65      284.84     12.39 o 
   0   8  13      155.97      168.28     11.31 o 
   1   8  13       83.29       78.18      9.62 o 
   2   8  13        2.67        7.03      7.41 o 
   3   8  13        4.39       -7.62      7.62 o 
   4   8  13       28.82        2.07     12.23 o 
   5   8  13       30.67       -0.22     11.45 o 
   6   8  13       44.61       47.78     16.53 o 
   7   8  13       26.48        6.62     15.14 o 
   8   8  13       44.92       63.58     18.14 o 
  -9   9  13      137.94      179.15     15.30 o 
  -8   9  13        1.22       12.37     10.80 o 
  -7   9  13        4.76       13.06     10.79 o 
  -6   9  13        0.98       -5.57     10.96 o 
  -5   9  13      309.08      317.44     16.71 o 
  -4   9  13       29.67       22.66      9.40 o 
  -3   9  13       28.99       32.92      8.23 o 
  -2   9  13      112.01      113.19     10.26 o 
  -1   9  13       68.02       56.23      9.00 o 
   0   9  13        7.61        8.62      6.82 o 
   1   9  13        2.66       -6.69      7.35 o 
   2   9  13       12.32       -8.78      8.78 o 
   3   9  13       69.42       76.66     11.80 o 
   4   9  13        0.27       -9.51      9.51 o 
   5   9  13        3.11       -3.90     10.14 o 
   6   9  13      119.45      139.82     17.75 o 
   7   9  13       21.63       16.01     36.83 o 
  -8  10  13       16.22       25.04     13.44 o 
  -7  10  13      115.00      132.51     14.54 o 
  -6  10  13      154.48      196.97     17.13 o 
  -5  10  13       22.96       10.22     11.28 o 
  -4  10  13        0.42       -7.46      8.39 o 
  -3  10  13       53.64       57.22      9.22 o 
  -2  10  13        8.29        9.99      8.64 o 
  -1  10  13        1.13       -3.55      8.03 o 
   0  10  13       88.75       97.03     11.40 o 
   1  10  13        5.36       -3.25      8.90 o 
   2  10  13       38.68       49.40     11.80 o 
   3  10  13       54.34       47.34     12.38 o 
   4  10  13        2.98       -1.99     10.28 o 
   5  10  13      225.84      252.67     19.04 o 
   6  10  13        8.35       20.62     12.47 o 
  -7  11  13       27.78       29.53     12.64 o 
  -6  11  13       28.73       21.57     11.19 o 
  -5  11  13       59.98       68.02     11.41 o 
  -4  11  13       31.21       30.89     10.95 o 
  -3  11  13       19.25       21.46      8.54 o 
  -2  11  13      157.73      189.90     12.68 o 
  -1  11  13       61.07       89.35     11.36 o 
   0  11  13       23.41       45.95     10.33 o 
   1  11  13      134.01      141.28     18.93 o 
   2  11  13        1.08       -1.06      9.89 o 
   3  11  13       10.69        8.48     10.11 o 
   4  11  13       57.58       49.90     19.16 o 
   5  11  13      325.66      357.77     32.54 o 
  -6  12  13        1.27       -3.41     10.11 o 
  -5  12  13        4.95       -9.65      9.65 o 
  -4  12  13      270.54      273.85     16.55 o 
  -3  12  13        2.42       17.17     10.62 o 
  -2  12  13       42.34       49.86     13.74 o 
  -1  12  13        0.09       -6.00      9.89 o 
   0  12  13        0.17       -8.99      8.99 o 
   1  12  13       70.83       80.61     11.96 o 
   2  12  13      156.17      188.63     16.27 o 
   3  12  13        3.57       -9.28      9.82 o 
  -3  13  13       78.32       87.59     14.10 o 
  -2  13  13        5.63        6.55      9.96 o 
  -1  13  13       29.15       18.00     10.94 o 
   0  13  13       40.63       43.09     12.55 o 
 -12   0  14       59.61       46.29     20.39 o 
 -10   0  14       31.84       46.69     34.26 o 
  -8   0  14     1195.52     1242.44     53.50 o 
  -6   0  14        3.75       -8.75      9.63 o 
  -4   0  14       67.65       66.47     11.85 o 
  -2   0  14     1147.28     1171.88     30.57 o 
   0   0  14      687.17      723.27     21.91 o 
   2   0  14     1215.33     1255.40     28.85 o 
   4   0  14       72.81       61.08     13.97 o 
   6   0  14      786.23      836.95     73.48 o 
   8   0  14      140.26      149.46     21.83 o 
 -12   1  14      311.98      297.65     21.03 o 
 -11   1  14       81.49       64.84     14.01 o 
 -10   1  14      189.05      174.66     13.99 o 
  -9   1  14      118.13      119.85     12.49 o 
  -8   1  14        5.40        1.55      7.78 o 
  -7   1  14       63.46       58.27     14.78 o 
  -6   1  14      562.15      571.17     17.34 o 
  -5   1  14      210.89      233.79     11.90 o 
  -4   1  14       88.92       87.98      8.14 o 
  -3   1  14      153.01      157.03      9.56 o 
  -2   1  14       68.06       53.95      7.12 o 
  -1   1  14       98.16       98.77      7.79 o 
   0   1  14      628.80      636.32     14.91 o 
   1   1  14      554.77      533.03     15.94 o 
   2   1  14       40.03       32.32      5.89 o 
   3   1  14       10.95        2.63      7.17 o 
   4   1  14      194.87      195.62     11.66 o 
   5   1  14      198.07      227.98     12.00 o 
   6   1  14        0.44        5.36     10.01 o 
   7   1  14       22.51       41.74     12.61 o 
   8   1  14       37.31       32.87     14.39 o 
   9   1  14        0.64       18.17     14.28 o 
 -12   2  14        1.24        9.15     16.19 o 
 -11   2  14      121.68      115.15     13.60 o 
 -10   2  14       14.05       13.34      9.70 o 
  -9   2  14       32.02       40.89     14.91 o 
  -8   2  14        0.65       11.98      8.57 o 
  -7   2  14        0.00       -1.25      6.71 o 
  -6   2  14      363.67      373.44     14.15 o 
  -5   2  14       22.22       17.72      8.07 o 
  -4   2  14     1391.41     1405.66     23.49 o 
  -3   2  14       78.93       68.00      7.39 o 
  -2   2  14        5.50       -5.17      5.49 o 
  -1   2  14      612.37      606.90     15.02 o 
   0   2  14       10.77        8.17      5.18 o 
   1   2  14      328.07      338.64     12.98 o 
   2   2  14      783.10      773.67     24.56 o 
   3   2  14        2.77        1.12      9.12 o 
   4   2  14      106.86       93.68      9.84 o 
   5   2  14      116.79      135.67     10.89 o 
   6   2  14        0.87       -1.22      7.66 o 
   7   2  14      162.30      225.43     17.19 o 
   8   2  14       95.36       76.79     17.53 o 
   9   2  14      122.42      124.34     20.97 o 
 -12   3  14        0.14       -9.94      9.94 o 
 -11   3  14       61.66       36.06     14.24 o 
 -10   3  14      158.08      140.90     13.50 o 
  -9   3  14        7.39       10.36      9.66 o 
  -8   3  14       45.90       54.14     10.35 o 
  -7   3  14      128.31      144.24     12.85 o 
  -6   3  14      143.38      135.78      9.13 o 
  -5   3  14     1162.14     1175.76     20.06 o 
  -4   3  14        6.53       -5.48      5.48 o 
  -3   3  14      341.11      336.66     11.16 o 
  -2   3  14      573.79      628.54     16.68 o 
  -1   3  14       27.42       18.50      6.58 o 
   0   3  14        0.00       -0.24      6.56 o 
   1   3  14      152.20      150.94      9.99 o 
   2   3  14       17.51       14.50      9.54 o 
   3   3  14        9.15       11.06      7.29 o 
   4   3  14      205.73      186.58     11.77 o 
   5   3  14       13.72       15.52      8.05 o 
   6   3  14       37.53       30.82      9.43 o 
   7   3  14        1.35        4.70     10.02 o 
   8   3  14        0.40       -6.33     12.85 o 
   9   3  14      207.82      206.33     24.23 o 
 -11   4  14        2.98        7.42     11.92 o 
 -10   4  14       29.39       16.33     10.40 o 
  -9   4  14      149.24      136.91     12.85 o 
  -8   4  14        0.43        3.13      8.46 o 
  -7   4  14       14.67        7.71      7.87 o 
  -6   4  14      292.16      269.10     12.87 o 
  -5   4  14      700.76      670.64     20.15 o 
  -4   4  14      220.10      246.77     11.30 o 
  -3   4  14      583.37      609.72     17.14 o 
  -2   4  14      799.57      765.50     18.01 o 
  -1   4  14      717.77      689.61     16.13 o 
   0   4  14       63.28       45.19      7.85 o 
   1   4  14       10.97        7.45      6.73 o 
   2   4  14      341.35      328.94     12.87 o 
   3   4  14        4.12        5.56      6.89 o 
   4   4  14        7.96       19.69      7.94 o 
   5   4  14       25.76       30.68     12.25 o 
   6   4  14        2.70       16.04      8.90 o 
   7   4  14       89.15      106.15     12.76 o 
   8   4  14        5.53       20.36     11.44 o 
   9   4  14      288.60      283.31     26.55 o 
 -11   5  14       72.26       78.80     15.41 o 
 -10   5  14      307.11      302.09     20.18 o 
  -9   5  14        6.29      -10.45     10.45 o 
  -8   5  14       22.10       11.35     11.47 o 
  -7   5  14      141.48      130.92     13.04 o 
  -6   5  14       27.67       23.56     10.08 o 
  -5   5  14        0.08       -0.37      7.78 o 
  -4   5  14        9.47       12.30      7.80 o 
  -3   5  14      550.95      564.99     28.93 o 
  -2   5  14       14.65       10.92      5.89 o 
  -1   5  14       87.52       94.30      8.15 o 
   0   5  14      166.45      186.83      9.58 o 
   1   5  14       35.58       14.38      6.96 o 
   2   5  14       63.86       64.74      8.25 o 
   3   5  14        9.22       -7.12      7.27 o 
   4   5  14      210.77      211.70     12.27 o 
   5   5  14      143.27      150.53     11.48 o 
   6   5  14       28.69       38.00     10.50 o 
   7   5  14        1.73        1.82      9.60 o 
   8   5  14       69.82       38.94     12.35 o 
 -11   6  14       55.34        9.03     13.31 o 
 -10   6  14        0.21       -1.74     12.18 o 
  -9   6  14       83.12       91.00     14.45 o 
  -8   6  14       22.88       22.70     10.27 o 
  -7   6  14       66.15       58.83     11.19 o 
  -6   6  14       17.09       16.21     13.15 o 
  -5   6  14       12.16        5.03      7.69 o 
  -4   6  14       25.47       32.79      8.48 o 
  -3   6  14       15.74       10.99      9.48 o 
  -2   6  14       25.98       39.77      7.91 o 
  -1   6  14        1.88        0.36      7.52 o 
   0   6  14       33.57       33.78      8.52 o 
   1   6  14      572.12      609.75     16.92 o 
   2   6  14        2.78        6.74      7.39 o 
   3   6  14       12.03        5.74      7.10 o 
   4   6  14      121.52      147.43     11.18 o 
   5   6  14      116.36       92.37     10.35 o 
   6   6  14       31.61       24.44     10.33 o 
   7   6  14        0.27       -9.83      9.83 o 
   8   6  14       59.74       60.07     13.02 o 
 -10   7  14      233.46      261.74     19.52 o 
  -9   7  14        3.26       -7.97     10.68 o 
  -8   7  14        0.00       17.45     10.11 o 
  -7   7  14       24.29       26.18     10.85 o 
  -6   7  14      221.76      217.66     13.87 o 
  -5   7  14        1.01        4.51      8.12 o 
  -4   7  14       28.33       38.81      9.17 o 
  -3   7  14      378.96      361.84     17.26 o 
  -2   7  14        1.11       -5.25      7.91 o 
  -1   7  14      153.59      144.25     11.54 o 
   0   7  14      240.53      219.44     12.98 o 
   1   7  14      316.78      243.85     14.47 o 
   2   7  14      221.34      203.17     13.69 o 
   3   7  14      221.74      235.08     14.52 o 
   4   7  14      100.16       98.08     11.39 o 
   5   7  14        0.95       -6.14      9.77 o 
   6   7  14       23.38        8.38     10.30 o 
   7   7  14       11.85        6.34     12.73 o 
  -9   8  14        3.70       15.14     12.90 o 
  -8   8  14       79.45      101.31     15.12 o 
  -7   8  14       70.54       81.96     14.13 o 
  -6   8  14       11.91       21.06     12.55 o 
  -5   8  14       37.85       45.60      9.65 o 
  -4   8  14      151.96      141.64     12.23 o 
  -3   8  14       96.91       70.80     14.07 o 
  -2   8  14        0.00       15.27      8.89 o 
  -1   8  14      279.61      240.26     13.74 o 
   0   8  14       29.24       21.80      9.13 o 
   1   8  14        9.20        2.19      9.06 o 
   2   8  14        0.05       12.78      9.07 o 
   3   8  14        0.56        1.75      8.78 o 
   4   8  14       16.43        6.88      8.59 o 
   5   8  14        3.22       12.97     10.40 o 
   6   8  14       57.77       86.01     15.14 o 
   7   8  14       46.53       77.32     19.01 o 
  -9   9  14      239.31      249.81     22.74 o 
  -8   9  14        0.73       10.82     12.41 o 
  -7   9  14        0.07       -3.30      9.97 o 
  -6   9  14       25.39       31.01      9.90 o 
  -5   9  14       50.61       38.08      9.16 o 
  -4   9  14        5.84        4.31      7.98 o 
  -3   9  14        2.10       -5.99      8.13 o 
  -2   9  14      166.22      140.71     15.26 o 
  -1   9  14       89.51       63.85     10.06 o 
   0   9  14       14.56       27.49      9.09 o 
   1   9  14        7.32       17.52      9.78 o 
   2   9  14      244.59      239.73     14.90 o 
   3   9  14       43.57       26.29     11.47 o 
   4   9  14       93.99       89.31     13.40 o 
   5   9  14        6.06        3.98     12.51 o 
   6   9  14       91.42       95.86     16.07 o 
  -8  10  14       34.69       22.13     14.70 o 
  -7  10  14      127.41      111.42     13.69 o 
  -6  10  14        4.50       -3.68      9.34 o 
  -5  10  14        0.53       -4.44      8.49 o 
  -4  10  14       36.06       31.33      9.34 o 
  -3  10  14       12.01        9.35      8.69 o 
  -2  10  14       51.70       45.01      8.86 o 
  -1  10  14      133.99      135.69     10.52 o 
   0  10  14        4.90       22.73      9.41 o 
   1  10  14       29.74        5.41     10.74 o 
   2  10  14        2.98       -1.22     13.75 o 
   3  10  14        1.03       -5.76     10.47 o 
   4  10  14        0.39        6.23     10.90 o 
   5  10  14       72.48       68.19     14.77 o 
  -6  11  14        0.22       -2.14     11.09 o 
  -5  11  14       65.87       69.82     12.84 o 
  -4  11  14       42.09       42.55     10.43 o 
  -3  11  14      176.45      181.67     14.91 o 
  -2  11  14        0.80       -8.84      8.84 o 
  -1  11  14       39.70       63.12     11.52 o 
   0  11  14        4.51        4.31      9.94 o 
   1  11  14       14.99       16.81     14.33 o 
   2  11  14        1.58       -7.13     10.25 o 
   3  11  14        4.17        2.31     10.69 o 
   4  11  14       45.32       66.70     24.55 o 
  -4  12  14        2.04       -3.11      9.87 o 
  -3  12  14       13.35       31.44     11.01 o 
  -2  12  14        6.08      -10.96     11.69 o 
  -1  12  14       20.78        4.74     10.34 o 
   0  12  14        5.77       -1.29     11.58 o 
   1  12  14        0.12      -16.34     16.34 o 
 -11   0  15      122.06       93.39     23.32 o 
  -9   0  15       93.68       93.14     29.64 o 
  -7   0  15        6.47       -1.54     11.59 o 
  -5   0  15     1068.35     1142.54     33.72 o 
  -3   0  15      440.12      451.26     21.60 o 
  -1   0  15       85.96       91.82     13.01 o 
   1   0  15     1573.62     1562.43     37.55 o 
   3   0  15       37.45       26.21      9.55 o 
   5   0  15        9.49       10.20     14.71 o 
   7   0  15      182.61      151.79     22.80 o 
   9   0  15       28.84       79.52     28.58 o 
 -11   1  15      154.54      142.53     16.49 o 
 -10   1  15      103.30       92.73     15.58 o 
  -9   1  15       50.83       31.52     10.11 o 
  -8   1  15       22.98        2.09      7.74 o 
  -7   1  15       18.07        5.66      7.78 o 
  -6   1  15      606.71      572.52     17.81 o 
  -5   1  15        3.26       -6.96      7.28 o 
  -4   1  15      101.22      114.61      9.82 o 
  -3   1  15        0.11       -2.25     10.85 o 
  -2   1  15       55.11       38.40      8.12 o 
  -1   1  15     2047.85     1975.57     28.98 o 
   0   1  15        2.05       -0.73      6.13 o 
   1   1  15      189.02      180.27     10.26 o 
   2   1  15      181.09      166.06     13.47 o 
   3   1  15        1.78       -2.78      7.36 o 
   4   1  15       30.77       23.79      8.58 o 
   5   1  15       14.62       21.80     12.70 o 
   6   1  15      106.22       81.70     13.97 o 
   7   1  15       33.41       20.36     11.75 o 
   8   1  15        4.83       -2.22     13.16 o 
   9   1  15      549.15      628.71     35.71 o 
 -11   2  15       57.41       40.15     13.03 o 
 -10   2  15      142.14      154.60     14.10 o 
  -9   2  15       52.39       44.40     12.55 o 
  -8   2  15       57.42       46.63     10.51 o 
  -7   2  15       82.33       83.47      9.52 o 
  -6   2  15        9.34        2.41      7.57 o 
  -5   2  15      745.57      775.49     19.39 o 
  -4   2  15      325.12      313.59     13.41 o 
  -3   2  15      227.13      250.83     11.33 o 
  -2   2  15      494.90      507.16     14.57 o 
  -1   2  15       27.16       47.65      7.99 o 
   0   2  15      188.43      176.90     11.69 o 
   1   2  15       81.66       60.71      8.89 o 
   2   2  15       49.97       42.32      8.65 o 
   3   2  15      121.20      107.21     10.10 o 
   4   2  15       67.93       68.87     10.43 o 
   5   2  15      378.06      359.82     15.47 o 
   6   2  15       31.83       40.55     22.17 o 
   7   2  15      169.16      140.96     18.45 o 
   8   2  15       64.34       66.59     16.74 o 
 -11   3  15       17.55        1.74     10.25 o 
 -10   3  15      164.48      176.96     14.93 o 
  -9   3  15       81.38       85.57     11.91 o 
  -8   3  15       26.45       35.26      9.89 o 
  -7   3  15      354.48      364.54     21.21 o 
  -6   3  15       79.63       69.03     12.66 o 
  -5   3  15      235.39      211.30     11.16 o 
  -4   3  15      184.68      219.25     10.90 o 
  -3   3  15       86.37       85.98     10.73 o 
  -2   3  15      318.23      288.46     13.39 o 
  -1   3  15      408.87      441.60     16.00 o 
   0   3  15      145.46      136.17     14.29 o 
   1   3  15       10.93        1.92      7.63 o 
   2   3  15       39.98       36.68      8.62 o 
   3   3  15       58.49       61.74      9.34 o 
   4   3  15       53.13       68.54      9.97 o 
   5   3  15        3.62       -3.98      9.15 o 
   6   3  15      105.63      124.47     12.35 o 
   7   3  15      214.48      268.23     25.65 o 
   8   3  15      279.56      322.55     23.85 o 
 -11   4  15        3.59      -12.20     12.20 o 
 -10   4  15       10.35       -2.54     11.61 o 
  -9   4  15      179.31      178.93     16.88 o 
  -8   4  15      210.16      242.66     17.88 o 
  -7   4  15       15.61       11.24     10.49 o 
  -6   4  15        0.14      -10.26     10.26 o 
  -5   4  15       17.96       13.75     10.94 o 
  -4   4  15      646.75      661.46     22.25 o 
  -3   4  15       66.91      101.90     10.02 o 
  -2   4  15      505.00      545.00     17.45 o 
  -1   4  15      162.43      149.33     12.48 o 
   0   4  15       48.83       71.12     10.90 o 
   1   4  15       17.84       21.57      8.19 o 
   2   4  15        3.88        4.64      7.77 o 
   3   4  15      553.25      571.67     26.49 o 
   4   4  15      157.16      159.51     12.80 o 
   5   4  15        5.38       -4.69      8.60 o 
   6   4  15        1.79       11.60      9.48 o 
   7   4  15       16.53       -0.78     12.43 o 
   8   4  15      108.01      119.07     21.32 o 
 -10   5  15        1.88       13.92     12.66 o 
  -9   5  15       90.26       34.38     13.39 o 
  -8   5  15       42.16       77.37     21.49 o 
  -7   5  15       13.89        9.57     10.96 o 
  -6   5  15      170.18      185.59     16.23 o 
  -5   5  15      174.47      184.15     16.11 o 
  -4   5  15        0.52        8.80      9.05 o 
  -3   5  15       25.15       30.56      9.56 o 
  -2   5  15      298.95      277.83     15.64 o 
  -1   5  15       57.71       56.58      8.37 o 
   0   5  15       44.09       37.57      9.70 o 
   1   5  15        1.34        7.58      7.91 o 
   2   5  15        0.00      -10.24     10.24 o 
   3   5  15      112.06      108.54     11.34 o 
   4   5  15       59.42       62.49     10.86 o 
   5   5  15       35.65       31.97      9.93 o 
   6   5  15      102.87      139.16     12.60 o 
   7   5  15      131.12      164.23     14.46 o 
   8   5  15      121.53      139.69     15.17 o 
 -10   6  15       70.89       52.71     15.51 o 
  -9   6  15      166.70      183.28     30.04 o 
  -8   6  15       24.20       27.00     11.70 o 
  -7   6  15       51.51       40.77     11.84 o 
  -6   6  15        0.40        5.05     10.84 o 
  -5   6  15       13.26        9.37     12.73 o 
  -4   6  15      273.94      273.55     15.06 o 
  -3   6  15       52.82       59.22     10.88 o 
  -2   6  15      377.40      303.10     18.39 o 
  -1   6  15      567.13      551.64     22.99 o 
   0   6  15       32.65       57.55     10.38 o 
   1   6  15      566.99      459.79     19.14 o 
   2   6  15      319.80      257.03     13.25 o 
   3   6  15       55.21       49.03     11.31 o 
   4   6  15       61.41       51.74     10.31 o 
   5   6  15       36.40       37.76      9.91 o 
   6   6  15       44.02       74.54     14.42 o 
   7   6  15        1.29        8.94     11.00 o 
  -9   7  15        9.21       15.26     12.96 o 
  -8   7  15        1.99        8.28     11.72 o 
  -7   7  15       69.20       83.26     14.64 o 
  -6   7  15        5.64       -6.22      9.47 o 
  -5   7  15        6.45       17.47     10.41 o 
  -4   7  15      205.30      208.72     15.78 o 
  -3   7  15      599.47      528.65     20.79 o 
  -2   7  15      293.87      289.66     18.07 o 
  -1   7  15       10.24        2.25     10.05 o 
   0   7  15      370.53      322.75     18.96 o 
   1   7  15       39.79       31.46      9.84 o 
   2   7  15       36.49        5.52      9.37 o 
   3   7  15      238.50      289.98     27.35 o 
   4   7  15        1.42      -11.21     11.21 o 
   5   7  15       51.83       41.57     12.48 o 
   6   7  15      152.79      205.17     17.53 o 
  -9   8  15       56.23       24.01     21.72 o 
  -8   8  15      120.82      111.80     17.97 o 
  -7   8  15       84.33       83.97     14.77 o 
  -6   8  15       73.78      100.60     18.99 o 
  -5   8  15       13.19       -3.32     10.64 o 
  -4   8  15       36.82       45.92     13.17 o 
  -3   8  15       28.74       33.50     15.23 o 
  -2   8  15       97.17      105.27     13.96 o 
  -1   8  15       28.38       18.43     11.15 o 
   0   8  15      335.32      267.04     16.11 o 
   1   8  15       25.44       18.93      9.99 o 
   2   8  15       10.70        7.07      9.95 o 
   3   8  15       15.40       31.05     10.21 o 
   4   8  15      100.52      135.83     13.45 o 
   5   8  15        1.72        8.12     10.88 o 
   6   8  15       87.21       84.93     16.57 o 
  -8   9  15       46.30       53.06     16.28 o 
  -7   9  15       13.65        0.56     12.50 o 
  -6   9  15        0.22      -11.77     11.77 o 
  -5   9  15        4.78        5.85     10.30 o 
  -4   9  15       97.39       85.89     11.84 o 
  -3   9  15       60.80       59.26     11.51 o 
  -2   9  15      102.59      100.94     13.48 o 
  -1   9  15      126.55      108.01     13.65 o 
   0   9  15       18.02       31.57     11.44 o 
   1   9  15       12.97       16.60      9.51 o 
   2   9  15        9.23       -1.12      9.68 o 
   3   9  15       67.68       66.48     16.24 o 
   4   9  15       89.70      108.95     17.35 o 
   5   9  15        2.55       17.54     14.29 o 
  -6  10  15      119.78      114.50     15.84 o 
  -5  10  15        0.60       16.61      9.73 o 
  -4  10  15      245.51      249.10     16.81 o 
  -3  10  15       25.87       27.39     10.88 o 
  -2  10  15      149.68      162.21     18.41 o 
  -1  10  15        4.07       -2.16     11.70 o 
   0  10  15        1.62       -6.10      9.74 o 
   1  10  15        4.80        4.14     11.23 o 
   2  10  15      124.94      158.01     21.81 o 
   3  10  15        0.45        1.01     10.68 o 
   4  10  15      139.53      194.22     33.71 o 
  -4  11  15        1.52       -1.39      9.01 o 
  -3  11  15       38.55       20.18     10.00 o 
  -2  11  15       93.96      114.59     12.73 o 
  -1  11  15       21.23       17.08     13.74 o 
   0  11  15        0.24       -4.24     11.54 o 
   1  11  15       70.67       84.48     14.86 o 
   2  11  15      147.91      169.79     31.07 o 
 -10   0  16       68.35       46.03     21.04 o 
  -8   0  16      204.12      208.70     18.00 o 
  -6   0  16      236.20      240.44     18.25 o 
  -4   0  16     1282.12     1301.93     36.32 o 
  -2   0  16      312.64      338.56     30.65 o 
   0   0  16        7.65       22.86     15.75 o 
   2   0  16      452.66      463.26     21.44 o 
   4   0  16       22.68       24.54     17.13 o 
   6   0  16       71.35       78.33     20.68 o 
   8   0  16       45.57        5.50     24.19 o 
 -11   1  16       21.61       25.12     13.23 o 
 -10   1  16        4.36       -9.96      9.96 o 
  -9   1  16       59.02       70.06     18.26 o 
  -8   1  16      354.18      348.19     15.26 o 
  -7   1  16       32.16       42.18     10.09 o 
  -6   1  16       24.03       -2.07      8.03 o 
  -5   1  16      123.44      134.87     10.88 o 
  -4   1  16       17.43       11.90      9.70 o 
  -3   1  16       43.88       36.32      8.35 o 
  -2   1  16      620.94      599.59     20.11 o 
  -1   1  16       29.51       30.84      7.56 o 
   0   1  16        0.22       -6.82      6.90 o 
   1   1  16      188.20      193.49     12.77 o 
   2   1  16        2.30        2.14      9.06 o 
   3   1  16        0.68       -2.22      8.33 o 
   4   1  16      240.02      265.93     17.91 o 
   5   1  16      162.32      157.66     16.52 o 
   6   1  16       14.46       25.45     11.79 o 
   7   1  16      114.72      104.41     18.29 o 
   8   1  16       75.96       49.12     16.24 o 
 -10   2  16       41.93       49.88     11.49 o 
  -9   2  16        0.68       -2.29     10.66 o 
  -8   2  16      264.87      283.94     16.35 o 
  -7   2  16       12.41       -8.93      8.93 o 
  -6   2  16      107.36      113.81     11.20 o 
  -5   2  16       83.27       78.59      9.74 o 
  -4   2  16      121.09      155.13     11.19 o 
  -3   2  16      168.35      175.64     13.86 o 
  -2   2  16       75.36       72.94      8.71 o 
  -1   2  16      160.34      184.15     13.27 o 
   0   2  16      421.10      425.28     17.69 o 
   1   2  16       15.80       11.10     11.53 o 
   2   2  16        1.99        1.51      8.15 o 
   3   2  16       52.95       46.34     10.06 o 
   4   2  16       96.49       93.79     11.09 o 
   5   2  16       14.54       -0.37     10.78 o 
   6   2  16      559.31      588.77     28.93 o 
   7   2  16       11.87       22.82     24.16 o 
 -10   3  16        5.04       15.10     11.05 o 
  -9   3  16       62.81       65.44     16.69 o 
  -8   3  16      589.16      559.07     23.37 o 
  -7   3  16        3.73       -2.67      9.78 o 
  -6   3  16      351.87      362.41     16.69 o 
  -5   3  16       99.34       97.12      9.37 o 
  -4   3  16       45.64       59.52     10.10 o 
  -3   3  16      168.93      188.56     13.27 o 
  -2   3  16       30.49       23.52     10.36 o 
  -1   3  16       13.37       23.47     13.33 o 
   0   3  16       19.78       18.05      8.27 o 
   1   3  16      149.53      146.36     11.26 o 
   2   3  16      212.52      218.83     13.12 o 
   3   3  16      226.41      241.19     15.00 o 
   4   3  16       69.30       37.49     10.82 o 
   5   3  16       28.82       33.03     11.06 o 
   6   3  16       21.43       45.15     14.98 o 
   7   3  16       22.62       34.57     15.41 o 
 -10   4  16       43.66       49.08     14.08 o 
  -9   4  16       23.94       28.45     13.40 o 
  -8   4  16        6.57       -4.61     11.68 o 
  -7   4  16        0.67        0.63     11.43 o 
  -6   4  16      106.71      104.95     21.57 o 
  -5   4  16      524.43      551.00     23.97 o 
  -4   4  16      202.26      226.39     16.66 o 
  -3   4  16       96.29      105.16     14.44 o 
  -2   4  16       93.03       95.49     10.11 o 
  -1   4  16        3.36        9.88      8.03 o 
   0   4  16      150.67      171.55     11.59 o 
   1   4  16       11.28        3.22      8.27 o 
   2   4  16       32.45       24.38      9.65 o 
   3   4  16        0.02       18.98      9.54 o 
   4   4  16        0.03        6.03      9.39 o 
   5   4  16      120.00      118.52     12.61 o 
   6   4  16      251.91      328.78     19.99 o 
   7   4  16       13.35       15.43     14.40 o 
 -10   5  16        5.12       -1.90     18.78 o 
  -9   5  16        1.28      -10.90     12.91 o 
  -8   5  16        8.52        4.83     11.73 o 
  -7   5  16       76.12       57.36     12.98 o 
  -6   5  16      171.64      151.76     15.87 o 
  -5   5  16       98.31       98.40     13.72 o 
  -4   5  16       29.13       19.14     10.92 o 
  -3   5  16       18.24        9.02      9.88 o 
  -2   5  16      330.91      385.55     18.43 o 
  -1   5  16        2.77       16.90     11.10 o 
   0   5  16      241.48      250.41     17.51 o 
   1   5  16       78.72      126.34     11.88 o 
   2   5  16        4.18       -0.34     10.67 o 
   3   5  16      139.72      150.06     12.67 o 
   4   5  16       11.21        3.73     10.38 o 
   5   5  16        7.86        5.32      9.84 o 
   6   5  16       37.07       60.64     11.34 o 
   7   5  16       80.27      154.38     26.77 o 
  -9   6  16       24.96       14.14     12.87 o 
  -8   6  16       58.49       50.80     14.53 o 
  -7   6  16        3.12       15.81     11.24 o 
  -6   6  16       20.63        7.53     15.72 o 
  -5   6  16       35.60       52.64     12.64 o 
  -4   6  16        2.31       -2.20     10.82 o 
  -3   6  16        3.85       16.89     11.94 o 
  -2   6  16      367.97      368.53     40.83 o 
  -1   6  16      398.38      388.77     20.48 o 
   0   6  16       36.60       24.66     11.22 o 
   1   6  16       46.19       28.27     11.08 o 
   2   6  16       19.34        4.16     11.36 o 
   3   6  16       46.47       66.65     12.69 o 
   4   6  16       39.01       53.85     13.96 o 
   5   6  16       19.72       43.17     10.84 o 
   6   6  16        5.87       -7.05     14.61 o 
  -8   7  16      107.01      130.68     18.89 o 
  -7   7  16        0.84        3.44     14.28 o 
  -6   7  16       49.23       41.44     18.41 o 
  -5   7  16        9.74       10.07     13.72 o 
  -4   7  16       34.01       47.94     15.16 o 
  -3   7  16       70.38       67.42     12.85 o 
  -2   7  16       45.47       74.03     20.10 o 
  -1   7  16       53.66       47.27     12.27 o 
   0   7  16      112.59      106.94     14.30 o 
   1   7  16      432.73      486.85     31.79 o 
   2   7  16        0.00        0.84     10.30 o 
   3   7  16       95.01      105.91     14.62 o 
   4   7  16      179.16      155.88     16.33 o 
   5   7  16        0.06       -7.03     11.79 o 
  -7   8  16        0.30        1.62     14.52 o 
  -6   8  16      170.02      174.20     21.37 o 
  -5   8  16        4.35       -1.74     13.40 o 
  -4   8  16       55.97       85.96     14.13 o 
  -3   8  16      190.32      208.14     23.06 o 
  -2   8  16       27.45       18.26     15.07 o 
  -1   8  16       63.78       69.93     13.40 o 
   0   8  16      125.06       86.50     14.03 o 
   1   8  16      167.70      182.70     16.59 o 
   2   8  16      102.40      106.25     14.39 o 
   3   8  16      209.89      251.35     18.34 o 
   4   8  16      218.22      259.18     18.77 o 
  -6   9  16        1.25      -13.79     13.79 o 
  -5   9  16      190.83      196.93     20.49 o 
  -4   9  16       15.21      -10.19     10.80 o 
  -3   9  16       93.44       67.69     13.38 o 
  -2   9  16       32.01       56.49     14.07 o 
  -1   9  16      387.37      453.83     30.94 o 
   0   9  16      305.80      296.76     19.77 o 
   1   9  16        0.45       19.65     11.57 o 
   2   9  16       44.27       51.72     13.20 o 
   3   9  16      267.93      280.92     19.50 o 
  -4  10  16        1.36        2.81     12.07 o 
  -3  10  16      171.72      242.40     18.75 o 
  -2  10  16       18.78        7.18     12.44 o 
  -1  10  16      164.80      187.25     19.57 o 
   0  10  16      187.59      206.63     17.79 o 
   1  10  16        1.20       16.31     12.06 o 
  -9   0  17        0.23        2.37     16.27 o 
  -7   0  17        5.34       20.27     14.28 o 
  -5   0  17       30.38       31.20     12.71 o 
  -3   0  17        0.42       -2.60     10.63 o 
  -1   0  17       61.80       47.34     12.16 o 
   1   0  17      137.89      136.84     14.52 o 
   3   0  17      185.78      160.75     22.84 o 
   5   0  17      998.56     1094.27     76.04 o 
   7   0  17       13.14      -21.62     21.62 o 
 -10   1  17       23.92       18.97     13.74 o 
  -9   1  17        6.21       21.56     10.56 o 
  -8   1  17        0.44      -11.38     11.38 o 
  -7   1  17       40.23       62.40     12.69 o 
  -6   1  17      495.14      543.13     21.80 o 
  -5   1  17      235.50      239.47     13.33 o 
  -4   1  17       57.71       59.20      9.55 o 
  -3   1  17      183.82      171.95     13.19 o 
  -2   1  17      296.48      283.90     13.26 o 
  -1   1  17      184.09      166.98     11.36 o 
   0   1  17       50.42       40.32      9.84 o 
   1   1  17        6.72        1.04      8.48 o 
   2   1  17        1.35        3.51      8.73 o 
   3   1  17        0.80        3.05     17.40 o 
   4   1  17        8.11       13.70     11.98 o 
   5   1  17       97.49       92.60     15.34 o 
   6   1  17       35.34       35.46     15.10 o 
   7   1  17       16.77       32.98     28.95 o 
 -10   2  17       82.78       58.78     12.83 o 
  -9   2  17       18.66       19.43     11.11 o 
  -8   2  17      309.19      331.91     17.84 o 
  -7   2  17       43.49       50.37     11.09 o 
  -6   2  17      611.43      623.97     26.67 o 
  -5   2  17      302.27      314.04     14.22 o 
  -4   2  17      585.66      556.34     17.74 o 
  -3   2  17        4.08       -1.13      8.63 o 
  -2   2  17      429.04      435.78     19.97 o 
  -1   2  17        3.95        5.75      8.83 o 
   0   2  17       63.18       40.20      9.80 o 
   1   2  17        5.97        2.25      8.94 o 
   2   2  17       90.78      114.31     15.28 o 
   3   2  17      143.70      173.73     13.57 o 
   4   2  17        6.20        3.35     11.21 o 
   5   2  17        6.31        0.68     13.55 o 
   6   2  17        1.28       13.19     16.15 o 
  -9   3  17      219.34      248.15     39.51 o 
  -8   3  17      476.57      490.55     32.21 o 
  -7   3  17        0.21      -10.41     11.57 o 
  -6   3  17        1.49        0.08     11.09 o 
  -5   3  17      167.29      177.03     17.04 o 
  -4   3  17        9.22       -2.58      8.96 o 
  -3   3  17      364.69      360.17     16.99 o 
  -2   3  17      146.39      150.64     12.43 o 
  -1   3  17        6.79       15.19      9.18 o 
   0   3  17        6.96       12.94      9.18 o 
   1   3  17       82.98       79.06     11.08 o 
   2   3  17      266.17      288.62     17.50 o 
   3   3  17       41.37       63.64     11.94 o 
   4   3  17       23.63       14.54     11.41 o 
   5   3  17      182.25      229.51     20.79 o 
   6   3  17      109.49       98.63     17.98 o 
  -9   4  17        3.53      -14.63     17.77 o 
  -8   4  17       25.60        7.60     12.26 o 
  -7   4  17        0.67       19.12     11.25 o 
  -6   4  17      174.66      214.65     21.26 o 
  -5   4  17      572.38      623.98     26.23 o 
  -4   4  17       65.26       58.12     12.40 o 
  -3   4  17       80.22       50.53     12.80 o 
  -2   4  17        6.85       12.25      9.01 o 
  -1   4  17       25.95       29.64      9.91 o 
   0   4  17        1.32        0.05      9.50 o 
   1   4  17      146.19      156.69     14.15 o 
   2   4  17       80.48      107.51     13.33 o 
   3   4  17       69.39       37.57     14.97 o 
   4   4  17        7.59        1.27     10.60 o 
   5   4  17       23.25       20.06     12.38 o 
   6   4  17       41.42       33.13     14.61 o 
  -8   5  17       13.08       -4.13     13.56 o 
  -7   5  17      172.21      160.09     23.80 o 
  -6   5  17        4.60       -0.19     11.74 o 
  -5   5  17      531.98      514.55     34.33 o 
  -4   5  17      481.90      458.35     23.22 o 
  -3   5  17      900.58      900.37     34.17 o 
  -2   5  17       32.33       36.22     11.80 o 
  -1   5  17        6.00        6.24     13.73 o 
   0   5  17       31.49       41.68     14.33 o 
   1   5  17      162.45      178.26     13.81 o 
   2   5  17      303.12      274.33     15.78 o 
   3   5  17      393.58      482.54     21.87 o 
   4   5  17       28.97       20.47     10.85 o 
   5   5  17        6.47       30.33     12.07 o 
  -8   6  17       46.49       33.84     13.30 o 
  -7   6  17       31.10       27.29     13.20 o 
  -6   6  17       10.93      -11.62     12.23 o 
  -5   6  17      242.32      190.16     20.72 o 
  -4   6  17       17.19       -9.33     11.68 o 
  -3   6  17       30.37       16.89     17.89 o 
  -2   6  17      102.19      100.27     18.54 o 
  -1   6  17       14.53        0.28     11.00 o 
   0   6  17      107.25      119.09     14.99 o 
   1   6  17      226.27      254.07     18.78 o 
   2   6  17      143.56      175.79     16.30 o 
   3   6  17       46.86       51.00     13.31 o 
   4   6  17        1.74        7.16     11.74 o 
   5   6  17       11.52       25.81     12.53 o 
  -7   7  17      161.71      194.36     22.51 o 
  -6   7  17      243.52      260.85     39.54 o 
  -5   7  17       76.58       53.09     17.52 o 
  -4   7  17       96.12       87.60     17.50 o 
  -3   7  17      284.97      331.87     23.56 o 
  -2   7  17       35.74       30.48     13.09 o 
  -1   7  17      101.51      103.68     14.42 o 
   0   7  17      110.33       60.53     13.04 o 
   1   7  17        8.53       28.31     12.23 o 
   2   7  17      197.30      161.60     16.64 o 
   3   7  17        0.02        0.55     11.43 o 
   4   7  17       32.92       38.73     13.25 o 
  -6   8  17      367.90      317.76     31.97 o 
  -5   8  17        7.20       -7.52     14.90 o 
  -4   8  17       21.63       32.88     14.94 o 
  -3   8  17        2.65        2.97     14.34 o 
  -2   8  17       46.17       26.92     12.22 o 
  -1   8  17       98.74       96.55     15.06 o 
   0   8  17      119.31      114.21     16.02 o 
   1   8  17      236.93      294.87     19.76 o 
   2   8  17        1.54       13.47     13.16 o 
   3   8  17       26.95       10.97     12.33 o 
  -4   9  17      394.64      451.79     27.90 o 
  -3   9  17      105.79      111.09     15.85 o 
  -2   9  17        0.00       -8.98     10.97 o 
  -1   9  17       29.50      -12.35     12.35 o 
   0   9  17        1.10      -11.15     12.37 o 
   1   9  17       52.65       41.76     13.75 o 
  -8   0  18       64.58       77.99     18.16 o 
  -6   0  18      152.92      180.07     18.09 o 
  -4   0  18      198.11      186.30     17.98 o 
  -2   0  18        2.16       -4.86     11.12 o 
   0   0  18       99.20       71.58     19.01 o 
   2   0  18        4.44      -12.34     13.38 o 
   4   0  18      314.00      375.42     32.58 o 
  -9   1  18       32.53       44.57     11.77 o 
  -8   1  18      364.75      396.36     22.63 o 
  -7   1  18      269.87      229.37     13.91 o 
  -6   1  18      132.21      133.53     12.08 o 
  -5   1  18       33.30       34.31      9.47 o 
  -4   1  18      168.48      171.62     17.26 o 
  -3   1  18       36.60       28.55      8.87 o 
  -2   1  18       25.74       24.74      9.73 o 
  -1   1  18       21.79       -8.87      8.87 o 
   0   1  18        0.01        1.73      9.03 o 
   1   1  18      169.40      155.74     13.14 o 
   2   1  18      150.52      195.91     17.17 o 
   3   1  18        2.00       -8.10     12.64 o 
   4   1  18      162.79      147.36     19.52 o 
   5   1  18      135.01      113.59     19.09 o 
  -8   2  18        2.03      -10.35     10.35 o 
  -7   2  18       94.51      110.14     13.95 o 
  -6   2  18      284.69      267.03     16.32 o 
  -5   2  18        5.32       13.52      9.96 o 
  -4   2  18      145.53      145.57     13.32 o 
  -3   2  18      177.05      163.73     13.82 o 
  -2   2  18       62.79       71.54     11.71 o 
  -1   2  18        2.22       -8.78      8.78 o 
   0   2  18       15.38        8.22     10.18 o 
   1   2  18        3.52       -9.29      9.29 o 
   2   2  18      193.67      197.89     14.83 o 
   3   2  18        7.45        3.44     11.42 o 
   4   2  18      154.98      190.73     28.29 o 
   5   2  18       92.26      103.83     18.16 o 
  -8   3  18       81.62       92.74     17.19 o 
  -7   3  18      293.12      307.36     40.86 o 
  -6   3  18      112.77      109.58     16.38 o 
  -5   3  18      195.75      192.27     18.05 o 
  -4   3  18      109.18      138.43     15.73 o 
  -3   3  18       64.92       65.09     11.38 o 
  -2   3  18      384.19      387.25     36.40 o 
  -1   3  18        1.76       13.80      9.80 o 
   0   3  18       91.29       90.63     12.23 o 
   1   3  18        1.76       -4.74      9.91 o 
   2   3  18       60.96       72.39     12.89 o 
   3   3  18      350.21      372.22     32.64 o 
   4   3  18      111.35      155.34     18.97 o 
   5   3  18      214.02      209.23     38.78 o 
  -8   4  18       52.88       29.73     16.19 o 
  -7   4  18       16.93       14.59     12.69 o 
  -6   4  18       21.03       15.43     12.79 o 
  -5   4  18      219.32      226.47     35.92 o 
  -4   4  18      130.16       90.12     15.16 o 
  -3   4  18        1.13        0.00     11.40 o 
  -2   4  18        0.53       -0.52     11.55 o 
  -1   4  18      246.61      257.08     17.54 o 
   0   4  18       70.25       84.88     12.77 o 
   1   4  18        0.18        7.19     10.58 o 
   2   4  18       44.74       43.71     12.11 o 
   3   4  18      273.42      321.73     19.23 o 
   4   4  18        0.09       -1.76     10.99 o 
  -7   5  18       13.80       -1.37     12.23 o 
  -6   5  18        8.33        9.15     13.37 o 
  -5   5  18        7.96      -10.59     12.97 o 
  -4   5  18       43.35       53.11     13.89 o 
  -3   5  18       25.72       -3.14     13.17 o 
  -2   5  18       26.29       33.45     14.68 o 
  -1   5  18      111.65       75.50     15.64 o 
   0   5  18       45.38       22.45     14.08 o 
   1   5  18       97.37      102.68     34.19 o 
   2   5  18       13.32       -6.72     10.44 o 
   3   5  18      134.71      113.88     14.84 o 
   4   5  18       13.63        5.58     11.39 o 
  -6   6  18       20.51       12.87     13.58 o 
  -5   6  18      370.97      416.99     26.62 o 
  -4   6  18       36.37        9.51     14.24 o 
  -3   6  18       25.05       56.95     21.72 o 
  -2   6  18      367.96      338.75     24.02 o 
  -1   6  18       70.22       62.26     16.31 o 
   0   6  18        0.28       -1.87     13.31 o 
   1   6  18       22.99       -5.54     14.07 o 
   2   6  18      200.24      268.81     23.45 o 
   3   6  18        0.05       -4.53     13.66 o 
  -5   7  18       16.13       19.14     14.89 o 
  -4   7  18        3.01       27.83     15.23 o 
  -3   7  18      143.42      135.83     18.76 o 
  -2   7  18       27.29       24.77     14.69 o 
  -1   7  18        3.57       -6.71     14.38 o 
   0   7  18       24.01        6.09     13.80 o 
   1   7  18      103.72       80.87     14.57 o 
   2   7  18       68.50       90.92     15.04 o 
  -3   8  18      268.40      244.21     45.21 o 
  -2   8  18       83.68      104.66     18.22 o 
  -1   8  18        0.06        0.76     14.57 o 
   0   8  18      276.96      302.69     21.36 o 
  -7   0  19     1001.94     1017.23     35.70 o 
  -5   0  19      220.51      219.19     19.79 o 
  -3   0  19       15.24       17.18     13.21 o 
  -1   0  19        4.77      -23.45     23.45 o 
   1   0  19       65.89       73.08     25.47 o 
   3   0  19      152.56      114.49     23.21 o 
  -7   1  19       28.08       15.27     11.53 o 
  -6   1  19       61.97       47.33     10.53 o 
  -5   1  19        1.16        1.47      8.70 o 
  -4   1  19       83.46       54.40     11.68 o 
  -3   1  19       71.13       62.05     11.49 o 
  -2   1  19       19.35       -9.30      9.30 o 
  -1   1  19       19.95        1.36      9.80 o 
   0   1  19        7.96       16.48     12.22 o 
   1   1  19       42.64       27.68     15.13 o 
   2   1  19       34.59       47.45     27.08 o 
   3   1  19      138.67      128.21     16.70 o 
   4   1  19       36.76       30.83     16.64 o 
  -7   2  19       73.64      106.73     23.72 o 
  -6   2  19       92.44       81.65     15.43 o 
  -5   2  19        6.39       -9.80      9.80 o 
  -4   2  19        1.62        6.58     10.16 o 
  -3   2  19       26.53       30.12     10.65 o 
  -2   2  19        0.00       -9.72      9.72 o 
  -1   2  19        0.14        0.58      9.53 o 
   0   2  19      520.04      594.35     22.38 o 
   1   2  19        0.10        5.51     11.58 o 
   2   2  19        8.87       -2.72     12.22 o 
   3   2  19        1.79        2.11     13.69 o 
  -7   3  19      169.89      157.38     26.81 o 
  -6   3  19       83.10       79.62     24.09 o 
  -5   3  19        5.02        3.32     13.81 o 
  -4   3  19        6.86       -6.84     12.32 o 
  -3   3  19      182.16      185.41     15.05 o 
  -2   3  19       44.34       48.61     11.18 o 
  -1   3  19        1.90        0.15      9.91 o 
   0   3  19      131.70      167.37     20.42 o 
   1   3  19      123.96      119.61     14.79 o 
   2   3  19       31.21       11.69     20.10 o 
   3   3  19      146.20      183.94     20.24 o 
  -6   4  19       59.19       48.24     14.62 o 
  -5   4  19       37.91       51.76     14.53 o 
  -4   4  19      114.77      102.92     13.86 o 
  -3   4  19      117.70      130.33     16.54 o 
  -2   4  19      158.79      193.55     20.07 o 
  -1   4  19       44.30       37.90     15.51 o 
   0   4  19       14.04       24.70     11.62 o 
   1   4  19       95.11      120.76     21.21 o 
   2   4  19        0.73       -8.15     13.96 o 
  -5   5  19        0.05       -7.10     13.37 o 
  -4   5  19      142.57      121.62     18.96 o 
  -3   5  19       53.04       50.41     19.39 o 
  -2   5  19        1.43        6.55     14.38 o 
  -1   5  19      132.43      155.00     19.28 o 
   0   5  19        1.77      -13.10     13.10 o 
   1   5  19       66.41       81.01     16.48 o 
   2   5  19       70.85       43.69     15.62 o 
  -4   6  19      103.66      133.66     23.99 o 
  -3   6  19        0.64        6.97     18.57 o 
  -2   6  19       83.07       88.59     18.39 o 
  -1   6  19       25.30       23.14     16.08 o 
   0   6  19        2.38       -5.01     14.32 o 
  -4   0  20        1.81        1.56     17.40 o 
  -2   0  20        6.92       17.22     17.53 o 
   0   0  20      204.96      197.52     26.94 o 
  -5   1  20      222.91      222.47     16.57 o 
  -4   1  20        0.03       -8.48     10.42 o 
  -3   1  20       29.17       41.54     19.47 o 
  -2   1  20        5.79        8.16     10.34 o 
  -1   1  20       49.53       51.67     14.20 o 
   0   1  20       21.30        2.54     12.81 o 
   1   1  20       21.28       18.29     18.78 o 
  -5   2  20      189.19      153.04     22.00 o 
  -4   2  20        1.92       -4.59     10.84 o 
  -3   2  20        9.31       11.23     11.31 o 
  -2   2  20        9.23       -2.02     10.25 o 
  -1   2  20       73.95       71.99     13.91 o 
   0   2  20      173.27      223.63     20.55 o 
   1   2  20        0.10       -3.24     14.45 o 
  -4   3  20        0.04       -9.93     12.01 o 
  -3   3  20      107.36      126.18     17.07 o 
  -2   3  20      273.69      306.78     21.22 o 
  -1   3  20       25.10        4.06     11.42 o 
   0   3  20        1.93        8.19     11.38 o 
  -3   4  20       33.26       -4.76     28.95 o 
  -2   4  20       12.90      -12.37     13.77 o 
  -1   4  20       47.00       50.83     21.45 o 
                                                 
